# Supplementary material for: The CIMP-high phenotype is associated with energy metabolism alterations in colon adenocarcinoma
Source: BMC Med Genet. 2019 Apr 9;20(Suppl 1):52. doi: 10.1186/s12881-019-0771-5 (PMC6454590; doi:10.1186/s12881-019-0771-5)
Supplement: Supplementary file 2 — Table S1. Differential expression profiles of “Glycolysis/Gluconeogenesis” KEGG pathway genes in colon adenocarcinomas compared to normal tissues (TCGA data). The color scale indicates the degree of change. (XLSX 836 kb) [file 12881_2019_771_MOESM2_ESM.xlsx]

## Sheet: DESeq, brief
Gene symbol	LogFC	FDR
G6PC	-5.86282	1.09222e-24
ADH1B	-4.10011	8.63985e-37
ADH1C	-3.65782	1.08169e-30
PCK1	-3.14672	8.64686e-37
ADH6	-1.53259	4.46008e-11
PGM1	-1.44273	5.85076e-33
ADH1A	-1.26782	0.00103374
HK2	-1.26091	3.50278e-15
G6PC2	-1.21534	0.00390599
GALM	-1.11309	6.30975e-27
GCK	-0.911114	8.90715e-07
ACSS2	-0.887277	1.03121e-10
ALDH3A2	-0.818744	5.16083e-21
LDHAL6B	-0.779914	0.0263828
PCK2	-0.695936	8.04905e-05
ADH5	-0.681745	2.44435e-12
ALDH2	-0.547588	3.29534e-07
DLD	-0.519949	1.06481e-11
ALDH9A1	-0.443046	2.36266e-11
DLAT	-0.408185	2.71849e-06
PDHB	-0.402486	7.5987e-07
BPGM	-0.332299	0.00223357
TPI1	0.294674	0.0218539
PFKP	0.326213	0.0395922
LDHA	0.379938	0.000946991
ALDH3B1	0.423882	0.00747387
ADPGK	0.455231	6.13257e-09
PFKM	0.469485	0.000102096
ALDH1B1	0.6	1.53409e-06
ALDH1A3	0.620624	0.000449096
GPI	0.650095	1.6488e-09
G6PC3	0.753651	3.30924e-12
HKDC1	0.755684	0.00172171
LDHB	0.756535	1.86044e-05
ENO1	0.760343	3.44064e-09
ACSS1	0.764246	3.37949e-06
PGK1	0.776996	1.21397e-13
ALDOC	0.78107	0.000971251
HK3	0.802573	0.000501089
GAPDH	0.85023	2.20089e-08
ENO3	0.935406	9.47493e-09
PKM	0.988604	2.7189e-13
ALDOB	1.12345	0.00192575
GAPDHS	1.55842	0.0145365
PGK2	1.6028	0.0221079
ALDH3B2	4.04635	5.5239e-29

## Sheet: edgeR, extended
Gene ID	Symbol	Biotype	Name	RefSeq_Summary		Normal	Tumor	Annotation	Score	LogCPM rank (%)	LogFC	trimmed LogFC	LogCPM	F	p (QLF test)	FDR (QLF test)	p (LR test)	p (ex. test)	p (Mann-Wh.)	FDR (Mann-Wh.)	p (t-test)	Spearman r	Pearson r	p (Spearman)	p (Pearson)	CPMs:	TCGA-AZ-6605-11A	TCGA-AZ-6603-11A	TCGA-AG-3732-11A	TCGA-A6-2675-11A	TCGA-AF-2692-11A	TCGA-AA-3489-11A	TCGA-AG-3742-11A	TCGA-A6-2671-11A	TCGA-AA-3527-11A	TCGA-A6-2678-11A	TCGA-AA-3518-11A	TCGA-AA-3516-11A	TCGA-A6-5665-11A	TCGA-AA-3531-11A	TCGA-A6-2684-11A	TCGA-AA-3525-11A	TCGA-AA-3517-11A	TCGA-AA-3520-11A	TCGA-AA-3522-11A	TCGA-A6-2682-11A	TCGA-A6-2683-11A	TCGA-AA-3534-11A	TCGA-A6-2679-11A
Tumor vs Normal																											0	0	0	0	0	0	0	0	0	0	0	0	0	0	0	0	0	0	0	0	0	0	0
MSI_status
BRAF_mut
KRAS_mut
APC_mut
TP53_mut
hypermut
CIMP-high vs non-CIMP [Nature 2012]
ENSG00000248144	ADH1C	protein_coding	alcohol dehydrogenase 1C (class I), gamma polypeptide	This gene encodes class I alcohol dehydrogenase, gamma subunit, which is a member of the alcohol dehydrogenase family. Members of this enzyme family metabolize a wide variety of substrates, including ethanol, retinol, other aliphatic alcohols, hydroxysteroids, and lipid peroxidation products. Class I alcohol dehydrogenase, consisting of several homo- and heterodimers of alpha, beta, and gamma sub…				hsa00010 (Glycolysis / Gluconeogenesis), hsa00071 (Fatty acid degradation), hsa00350 (Tyrosine metabolism), hsa00830 (Retinol metabolism), hsa00980 (Metabolism of xenobiotics by cytochrome P450), hsa00982 (Drug metabolism - cytochrome P450), hsa01100 (Metabolic pathways), hsa05204 (Chemical carcinogenesis), GO:0006069 (ethanol oxidation), GO:0005654 (nucleoplasm), GO:0005829 (cytosol), GO:0005886…	2352.8	81.2889	-3.9402	-4.32217	5.99978	302.211	2.0214e-53	9.86603e-52	3.8207e-81	2.14666e-81	8.01639e-31	4.36626e-29	3.02816e-16	-0.514696	-0.816765	1.94398e-35	5.46865e-122		74.6461	67.9579	232.273	151.217	190.825	186.516	274.992	445.461	414.247	510.54	583.456	240.834	606.237	386.959	814.907	396.243	514.954	531.289	808.953	501.619	611.635	421.611	438.902
ENSG00000196616	ADH1B	protein_coding	alcohol dehydrogenase 1B (class I), beta polypeptide	The protein encoded by this gene is a member of the alcohol dehydrogenase family. Members of this enzyme family metabolize a wide variety of substrates, including ethanol, retinol, other aliphatic alcohols, hydroxysteroids, and lipid peroxidation products. This encoded protein, consisting of several homo- and heterodimers of alpha, beta, and gamma subunits, exhibits high activity for ethanol oxid…				hsa00010 (Glycolysis / Gluconeogenesis), hsa00071 (Fatty acid degradation), hsa00350 (Tyrosine metabolism), hsa00830 (Retinol metabolism), hsa00980 (Metabolism of xenobiotics by cytochrome P450), hsa00982 (Drug metabolism - cytochrome P450), hsa01100 (Metabolic pathways), hsa05204 (Chemical carcinogenesis), GO:0006069 (ethanol oxidation), GO:0005654 (nucleoplasm), GO:0005829 (cytosol), GO:0005886…	2198.07	55.7767	-4.4605	-5.2804	4.36578	277.906	4.70243e-50	1.89215e-48	1.08235e-72	9.4662e-74	1.48922e-31	9.85347e-30	1.35635e-15	-0.521111	-0.777203	1.96572e-36	4.66984e-103		296.273	293.038	364.564	151.922	262.713	245.047	429.024	126.816	93.2116	165.89	121.848	61.7865	125.69	117.572	24.0426	46.7905	125.58	102.477	76.1639	34.1009	100.806	99.0701	80.7524
ENSG00000079739	PGM1	protein_coding	phosphoglucomutase 1	The protein encoded by this gene is an isozyme of phosphoglucomutase (PGM) and belongs to the phosphohexose mutase family. There are several PGM isozymes, which are encoded by different genes and catalyze the transfer of phosphate between the 1 and 6 positions of glucose. In most cell types, this PGM isozyme is predominant, representing about 90% of total PGM activity. In red cells, PGM2 is a maj…				hsa00010 (Glycolysis / Gluconeogenesis), hsa00030 (Pentose phosphate pathway), hsa00052 (Galactose metabolism), hsa00230 (Purine metabolism), hsa00500 (Starch and sucrose metabolism), hsa00520 (Amino sugar and nucleotide sugar metabolism), hsa01100 (Metabolic pathways), GO:0005978 (glycogen biosynthetic process), GO:0005980 (glycogen catabolic process), GO:0006006 (glucose metabolic process), GO:…	1693.32	85.8443	-1.39761	-1.42719	6.33965	214.103	1.09356e-40	2.49383e-39	3.86045e-50	3.31565e-50	2.08605e-28	5.64015e-27	1.61996e-21	-0.492916	-0.670422	3.26474e-32	4.5786e-67		99.1779	99.5682	117.328	129.755	149.978	151.185	122.886	222.401	240.924	213.238	298.464	247.696	230.985	248.973	313.574	165.534	227.08	256.54	244.445	223.052	243.495	195.747	199.665
ENSG00000124253	PCK1	protein_coding	phosphoenolpyruvate carboxykinase 1	This gene is a main control point for the regulation of gluconeogenesis. The cytosolic enzyme encoded by this gene, along with GTP, catalyzes the formation of phosphoenolpyruvate from oxaloacetate, with the release of carbon dioxide and GDP. The expression of this gene can be regulated by insulin, glucocorticoids, glucagon, cAMP, and diet. Defects in this gene are a cause of cytosolic phosphoenol…				hsa00010 (Glycolysis / Gluconeogenesis), hsa00020 (Citrate cycle (TCA cycle)), hsa00620 (Pyruvate metabolism), hsa01100 (Metabolic pathways), hsa03320 (PPAR signaling pathway), hsa04068 (FoxO signaling pathway), hsa04151 (PI3K-Akt signaling pathway), hsa04152 (AMPK signaling pathway), hsa04910 (Insulin signaling pathway), hsa04920 (Adipocytokine signaling pathway), hsa04922 (Glucagon signaling pa…	1582.57	85.1152	-2.88841	-3.29307	6.28364	205.937	1.98547e-39	4.25901e-38	1.09601e-54	7.0239e-55	3.94325e-25	5.2108e-24	6.41102e-11	-0.46176	-0.631192	5.52946e-28	2.2681e-57		17.1775	35.9712	136.247	138.184	115.649	122.61	185.453	407.626	238.727	366.814	441.738	319.549	259.627	480.447	699.684	321.674	295.189	612.696	412.224	162.395	393.035	254.195	206.808
ENSG00000159399	HK2	protein_coding	hexokinase 2	Hexokinases phosphorylate glucose to produce glucose-6-phosphate, the first step in most glucose metabolism pathways. This gene encodes hexokinase 2, the predominant form found in skeletal muscle. It localizes to the outer membrane of mitochondria. Expression of this gene is insulin-responsive, and studies in rat suggest that it is involved in the increased rate of glycolysis seen in rapidly grow…				hsa00010 (Glycolysis / Gluconeogenesis), hsa00051 (Fructose and mannose metabolism), hsa00052 (Galactose metabolism), hsa00500 (Starch and sucrose metabolism), hsa00520 (Amino sugar and nucleotide sugar metabolism), hsa00524 (Neomycin, kanamycin and gentamicin biosynthesis), hsa01100 (Metabolic pathways), hsa01200 (Carbon metabolism), hsa04066 (HIF-1 signaling pathway), hsa04910 (Insulin signalin…	942.955	95.104	-1.20699	-1.24498	7.48734	137.343	3.12827e-28	3.31547e-27	5.67046e-33	4.60989e-33	1.7729e-14	6.39313e-14	1.84645e-08	-0.341838	-0.484311	2.92117e-15	5.31539e-31		59.2546	336.646	116.089	346.969	213.877	335.186	74.9748	396.311	788.08	279.473	315.399	633.766	539.738	832.665	288.579	534.692	370.4	491.932	335.1	349.42	323.403	278.735	498.293
ENSG00000143891	GALM	protein_coding	galactose mutarotase	This gene encodes an enzyme that catalyzes the epimerization of hexose sugars such as glucose and galactose. The encoded protein is expressed in the cytoplasm and has a preference for galactose. The encoded protein may be required for normal galactose metabolism by maintaining the equilibrium of alpha and beta anomers of galactose.[provided by RefSeq, Mar 2009].				hsa00010 (Glycolysis / Gluconeogenesis), hsa00052 (Galactose metabolism), hsa01100 (Metabolic pathways), GO:0006006 (glucose metabolic process), GO:0006012 (galactose metabolic process), GO:0033499 (galactose catabolic process via UDP-galactose), GO:0005737 (cytoplasm), GO:0070062 (extracellular vesicular exosome), GO:0004034 (aldose 1-epimerase activity), GO:0030246 (carbohydrate binding)	858.233	78.0799	-0.849559	-0.902297	5.77848	109.964	2.0512e-23	1.58487e-22	2.61376e-26	2.35172e-26	1.54009e-21	1.16271e-20	8.27749e-19	-0.425042	-0.482886	1.57966e-23	8.37355e-31		40.1597	65.2351	57.9252	63.4307	60.4598	71.5737	58.2551	114.304	108.54	99.0659	122.724	98.9923	98.6037	113.641	122.912	104.16	97.1111	101.524	97.3615	88.7684	105.356	87.0032	106.016
ENSG00000131069	ACSS2	protein_coding	acyl-CoA synthetase short chain family member 2	This gene encodes a cytosolic enzyme that catalyzes the activation of acetate for use in lipid synthesis and energy generation. The protein acts as a monomer and produces acetyl-CoA from acetate in a reaction that requires ATP. Expression of this gene is regulated by sterol regulatory element-binding proteins, transcription factors that activate genes required for the synthesis of cholesterol and…				hsa00010 (Glycolysis / Gluconeogenesis), hsa00620 (Pyruvate metabolism), hsa00630 (Glyoxylate and dicarboxylate metabolism), hsa00640 (Propanoate metabolism), hsa01100 (Metabolic pathways), hsa01200 (Carbon metabolism), GO:0006069 (ethanol oxidation), GO:0008610 (lipid biosynthetic process), GO:0019413 (acetate biosynthetic process), GO:0019427 (acetyl-CoA biosynthetic process from acetate), GO:0…	847.373	94.6623	-0.957887	-0.99226	7.39913	112.113	8.43245e-24	6.70847e-23	6.29192e-27	5.45468e-27	2.98353e-19	1.68815e-18	4.00233e-13	-0.399945	-0.488695	8.80624e-21	1.29605e-31		88.3828	162.7	144.444	208.031	187.522	179.464	150.936	390.963	364.267	324.167	365.26	435.088	392.713	557.252	490.536	340.014	320.595	354.172	376.063	315.76	351.238	323.433	362.317
ENSG00000132746	ALDH3B2	protein_coding	aldehyde dehydrogenase 3 family member B2	This gene encodes a member of the aldehyde dehydrogenase family, a group of isozymes that may play a major role in the detoxification of aldehydes generated by alcohol metabolism and lipid peroxidation. The gene of this particular family member is over 10 kb in length. The expression of these transcripts is restricted to the salivary gland among the human tissues examined. Alternate transcription…				hsa00010 (Glycolysis / Gluconeogenesis), hsa00340 (Histidine metabolism), hsa00350 (Tyrosine metabolism), hsa00360 (Phenylalanine metabolism), hsa00410 (beta-Alanine metabolism), hsa00980 (Metabolism of xenobiotics by cytochrome P450), hsa00982 (Drug metabolism - cytochrome P450), hsa01100 (Metabolic pathways), hsa05204 (Chemical carcinogenesis), GO:0006066 (alcohol metabolic process), GO:0006068…	624.861	25.2195	3.73744	1.75025	1.3146	85.9963	5.20881e-19	2.94283e-18	7.7272e-24	1.15531e-23	2.34093e-15	9.14328e-15	3.10802e-23	0.353239	0.156044	2.94551e-16	0.000438029		0.078796	0.509131	0.0714832	0	0.0750867	1.18344	0.0458702	0.179597	0.382015	0.0693739	0.438145	0.0956448	0.0586927	0.179591	0.226817	0.268397	0.0914417	0.107661	0.192035	0.47706	0.224898	0.283927	0.28659
ENSG00000067225	PKM	protein_coding	pyruvate kinase M1/2	This gene encodes a protein involved in glycolysis. The encoded protein is a pyruvate kinase that catalyzes the transfer of a phosphoryl group from phosphoenolpyruvate to ADP, generating ATP and pyruvate. This protein has been shown to interact with thyroid hormone and may mediate cellular metabolic effects induced by thyroid hormones. This protein has been found to bind Opa protein, a bacterial …				hsa00010 (Glycolysis / Gluconeogenesis), hsa00230 (Purine metabolism), hsa00620 (Pyruvate metabolism), hsa01100 (Metabolic pathways), hsa01200 (Carbon metabolism), hsa01230 (Biosynthesis of amino acids), hsa04922 (Glucagon signaling pathway), hsa04930 (Type II diabetes mellitus), hsa05165 (Human papillomavirus infection), hsa05203 (Viral carcinogenesis), hsa05230 (Central carbon metabolism in can…	553.483	99.6541	0.983722	0.920705	10.323	71.9325	2.46179e-16	1.14617e-15	6.54132e-18	7.85625e-18	7.22259e-18	3.54174e-17	3.65117e-47	0.383982	0.267731	3.74862e-19	1.01223e-09		718.173	693.037	473.671	680.905	634.813	758.834	466.064	755.984	670.404	621.677	789.603	715.686	522.394	627.911	708.099	621.652	703.857	658.175	655.222	672.99	658.102	608.617	712.64
ENSG00000197894	ADH5	protein_coding	alcohol dehydrogenase 5 (class III), chi polypeptide	This gene encodes a member of the alcohol dehydrogenase family. Members of this family metabolize a wide variety of substrates, including ethanol, retinol, other aliphatic alcohols, hydroxysteroids, and lipid peroxidation products. The encoded protein forms a homodimer. It has virtually no activity for ethanol oxidation, but exhibits high activity for oxidation of long-chain primary alcohols and …				hsa00010 (Glycolysis / Gluconeogenesis), hsa00071 (Fatty acid degradation), hsa00350 (Tyrosine metabolism), hsa00830 (Retinol metabolism), hsa00980 (Metabolism of xenobiotics by cytochrome P450), hsa00982 (Drug metabolism - cytochrome P450), hsa01100 (Metabolic pathways), hsa01200 (Carbon metabolism), hsa05204 (Chemical carcinogenesis), GO:0001523 (retinoid metabolic process), GO:0003016 (respira…	540.969	93.3	-0.619407	-0.606823	7.17464	69.7717	6.43404e-16	2.89467e-15	3.99047e-17	3.76743e-17	3.42255e-18	1.73304e-17	2.34749e-09	-0.387781	-0.352861	1.564e-19	3.18278e-16		258.687	181.737	263.63	171.296	200.271	408.436	382.557	189.994	201.178	218.961	215.918	169.028	166.13	178.614	218.016	189.801	174.471	182.946	171.044	171.918	200.747	191.488	179.119
ENSG00000141349	G6PC3	protein_coding	glucose-6-phosphatase catalytic subunit 3	This gene encodes the catalytic subunit of glucose-6-phosphatase (G6Pase). G6Pase is located in the endoplasmic reticulum (ER) and catalyzes the hydrolysis of glucose-6-phosphate to glucose and phosphate in the last step of the gluconeogenic and glycogenolytic pathways. Mutations in this gene result in autosomal recessive severe congenital neutropenia. Multiple transcript variants have been found…				hsa00010 (Glycolysis / Gluconeogenesis), hsa00052 (Galactose metabolism), hsa00500 (Starch and sucrose metabolism), hsa01100 (Metabolic pathways), hsa04068 (FoxO signaling pathway), hsa04151 (PI3K-Akt signaling pathway), hsa04152 (AMPK signaling pathway), hsa04910 (Insulin signaling pathway), hsa04920 (Adipocytokine signaling pathway), hsa04922 (Glucagon signaling pathway), hsa04931 (Insulin resi…	524.277	83.1302	0.789447	0.716108	6.13158	66.8349	2.38967e-15	1.02638e-14	1.17412e-16	1.41876e-16	1.01523e-18	5.44127e-18	3.32902e-52	0.393885	0.280844	3.74688e-20	1.37262e-10		44.152	46.8622	28.2835	35.7537	36.2669	50.6662	36.6044	46.5955	42.5787	36.5427	45.7861	40.5534	40.9381	34.7809	48.6522	39.0294	39.701	45.402	39.1898	42.9707	39.6166	39.0805	46.1631
ENSG00000074800	ENO1	protein_coding	enolase 1	This gene encodes alpha-enolase, one of three enolase isoenzymes found in mammals. Each isoenzyme is a homodimer composed of 2 alpha, 2 gamma, or 2 beta subunits, and functions as a glycolytic enzyme. Alpha-enolase in addition, functions as a structural lens protein (tau-crystallin) in the monomeric form. Alternative splicing of this gene results in a shorter isoform that has been shown to bind t…				hsa00010 (Glycolysis / Gluconeogenesis), hsa01100 (Metabolic pathways), hsa01200 (Carbon metabolism), hsa01230 (Biosynthesis of amino acids), hsa03018 (RNA degradation), hsa04066 (HIF-1 signaling pathway), GO:0000122 (negative regulation of transcription from RNA polymerase II promoter), GO:0006094 (gluconeogenesis), GO:0006351 (transcription, DNA-templated), GO:0009615 (response to virus), GO:00…	446.131	99.6967	0.836354	0.813241	10.4584	59.1167	7.79472e-14	2.94177e-13	5.9196e-15	6.92263e-15	1.30961e-15	5.22594e-15	6.76868e-32	0.356444	0.281102	1.51961e-16	1.3183e-10		735.718	829.772	446.555	747.003	705.425	1003.83	476.843	893.336	907.619	712.244	938.747	840.407	733.306	854.815	951.813	773.52	819.577	904.395	798.081	792.272	801.639	710.608	875.909
ENSG00000105220	GPI	protein_coding	glucose-6-phosphate isomerase	This gene encodes a member of the glucose phosphate isomerase protein family. The encoded protein has been identified as a moonlighting protein based on its ability to perform mechanistically distinct functions. In the cytoplasm, the gene product functions as a glycolytic enzyme (glucose-6-phosphate isomerase) that interconverts glucose-6-phophsate and fructose-6-phosphate. Extracellularly, the e…				hsa00010 (Glycolysis / Gluconeogenesis), hsa00030 (Pentose phosphate pathway), hsa00500 (Starch and sucrose metabolism), hsa00520 (Amino sugar and nucleotide sugar metabolism), hsa01100 (Metabolic pathways), hsa01200 (Carbon metabolism), GO:0001525 (angiogenesis), GO:0001701 (in utero embryonic development), GO:0001707 (mesoderm formation), GO:0005975 (carbohydrate metabolic process), GO:0006094 …	442.259	98.8824	0.660804	0.615855	9.06109	58.461	1.05065e-13	3.92346e-13	1.26615e-14	1.43598e-14	1.09245e-15	4.39389e-15	1.31821e-29	0.357438	0.279276	1.23549e-16	1.75282e-10		368.45	358.14	243.972	325.104	348.763	274.781	190.682	386.852	369.074	332.613	409.052	305.537	309.134	307.401	384.545	312.481	355.343	373.644	348.986	348.006	374.091	311.184	363.375
ENSG00000100889	PCK2	protein_coding	phosphoenolpyruvate carboxykinase 2, mitochondrial	This gene encodes a mitochondrial enzyme that catalyzes the conversion of oxaloacetate to phosphoenolpyruvate in the presence of guanosine triphosphate (GTP). A cytosolic form of this protein is encoded by a different gene and is the key enzyme of gluconeogenesis in the liver. Alternatively spliced transcript variants have been described. [provided by RefSeq, Apr 2014].				hsa00010 (Glycolysis / Gluconeogenesis), hsa00020 (Citrate cycle (TCA cycle)), hsa00620 (Pyruvate metabolism), hsa01100 (Metabolic pathways), hsa03320 (PPAR signaling pathway), hsa04068 (FoxO signaling pathway), hsa04151 (PI3K-Akt signaling pathway), hsa04152 (AMPK signaling pathway), hsa04910 (Insulin signaling pathway), hsa04920 (Adipocytokine signaling pathway), hsa04922 (Glucagon signaling pa…	382.515	91.0595	-0.781135	-0.716889	6.87064	54.9147	5.31808e-13	1.88551e-12	4.0967e-14	3.63859e-14	1.86994e-11	5.2398e-11	0.000774489	-0.299467	-0.303049	6.67339e-12	3.63631e-12		36.9816	91.5771	71.3164	77.9737	95.1349	72.412	77.2454	247.545	233.888	190.57	266.677	249.681	213.935	263.68	237.568	202.013	188.065	191.113	170.143	224.006	219.881	216.981	215.516
ENSG00000072210	ALDH3A2	protein_coding	aldehyde dehydrogenase 3 family member A2	Aldehyde dehydrogenase isozymes are thought to play a major role in the detoxification of aldehydes generated by alcohol metabolism and lipid peroxidation. This gene product catalyzes the oxidation of long-chain aliphatic aldehydes to fatty acid. Mutations in the gene cause Sjogren-Larsson syndrome. Alternatively spliced transcript variants encoding different isoforms have been found for this gen…				hsa00010 (Glycolysis / Gluconeogenesis), hsa00053 (Ascorbate and aldarate metabolism), hsa00071 (Fatty acid degradation), hsa00280 (Valine, leucine and isoleucine degradation), hsa00310 (Lysine degradation), hsa00330 (Arginine and proline metabolism), hsa00340 (Histidine metabolism), hsa00380 (Tryptophan metabolism), hsa00410 (beta-Alanine metabolism), hsa00561 (Glycerolipid metabolism), hsa00620…	376.681	86.4722	-0.597103	-0.642577	6.39972	48.9047	8.53793e-12	2.75049e-11	1.4038e-12	1.26134e-12	9.97588e-16	4.03133e-15	3.32109e-18	-0.357936	-0.31764	1.11371e-16	2.80835e-13		100.964	89.1864	126.859	92.6928	100.932	110.8	104.492	120.57	156.467	127.631	148.728	125.582	144.472	138.325	147.476	110.96	135.532	117.55	138.752	124.919	130.544	122.474	103.878
ENSG00000102144	PGK1	protein_coding	phosphoglycerate kinase 1	The protein encoded by this gene is a glycolytic enzyme that catalyzes the conversion of 1,3-diphosphoglycerate to 3-phosphoglycerate. The encoded protein may also act as a cofactor for polymerase alpha. Additionally, this protein is secreted by tumor cells where it participates in angiogenesis by functioning to reduce disulfide bonds in the serine protease, plasmin, which consequently leads to t…				hsa00010 (Glycolysis / Gluconeogenesis), hsa01100 (Metabolic pathways), hsa01200 (Carbon metabolism), hsa01230 (Biosynthesis of amino acids), hsa04066 (HIF-1 signaling pathway), GO:0006094 (gluconeogenesis), GO:0006096 (glycolytic process), GO:0016310 (phosphorylation), GO:0016525 (negative regulation of angiogenesis), GO:0030855 (epithelial cell differentiation), GO:0031639 (plasminogen activati…	371.734	99.1751	0.713803	0.689034	9.40161	51.9811	2.05258e-12	6.96715e-12	2.65303e-13	3.03061e-13	2.49009e-12	7.47942e-12	1.02228e-23	0.312309	0.254909	7.27656e-13	6.44978e-09		237.885	291.533	275.877	325.155	376.109	756.369	446.821	394.236	441.943	353.304	376.848	476.717	434.619	485.635	465.745	417.872	427.612	440.67	379.918	388.768	440.557	347.039	398.229
ENSG00000159322	ADPGK	protein_coding	ADP dependent glucokinase	ADPGK (EC 2.7.1.147) catalyzes the ADP-dependent phosphorylation of glucose to glucose-6-phosphate and may play a role in glycolysis, possibly during ischemic conditions (Ronimus and Morgan, 2004 [PubMed 14975750]).[supplied by OMIM, Mar 2008].				hsa00010 (Glycolysis / Gluconeogenesis), hsa01100 (Metabolic pathways), hsa01200 (Carbon metabolism), GO:0006006 (glucose metabolic process), GO:0006096 (glycolytic process), GO:0005576 (extracellular region), GO:0005783 (endoplasmic reticulum), GO:0016020 (membrane), GO:0043843 (ADP-specific glucokinase activity), GO:0046872 (metal ion binding), R-HSA-1430728 (Homo sapiens: Metabolism), R-HSA-70…	359.282	76.6324	0.408855	0.400445	5.68619	50.065	4.98178e-12	1.63373e-11	1.47592e-12	1.7884e-12	2.54477e-12	7.63757e-12	1.97044e-16	0.312174	0.272106	7.45316e-13	5.25909e-10		21.5638	39.3359	25.4004	28.2557	32.7378	57.6929	36.742	34.9416	41.1302	38.8667	37.1547	36.2733	38.7665	38.213	37.1979	40.7516	41.606	40.8033	38.8648	40.5501	38.2672	39.7903	41.732
ENSG00000091140	DLD	protein_coding	dihydrolipoamide dehydrogenase	This gene encodes a member of the class-I pyridine nucleotide-disulfide oxidoreductase family. The encoded protein has been identified as a moonlighting protein based on its ability to perform mechanistically distinct functions. In homodimeric form, the encoded protein functions as a dehydrogenase and is found in several multi-enzyme complexes that regulate energy metabolism. However, as a monome…				hsa00010 (Glycolysis / Gluconeogenesis), hsa00020 (Citrate cycle (TCA cycle)), hsa00260 (Glycine, serine and threonine metabolism), hsa00280 (Valine, leucine and isoleucine degradation), hsa00620 (Pyruvate metabolism), hsa00630 (Glyoxylate and dicarboxylate metabolism), hsa00640 (Propanoate metabolism), hsa01100 (Metabolic pathways), hsa01200 (Carbon metabolism), GO:0006090 (pyruvate metabolic pr…	358.714	90.9159	-0.431129	-0.451671	6.85381	47.2403	1.85358e-11	5.81285e-11	5.01903e-12	4.85086e-12	9.39081e-15	3.46345e-14	4.41086e-17	-0.345455	-0.326063	1.42497e-15	6.0005e-14		137.657	99.2583	142.132	137.857	154.138	135.603	160.821	150.383	175.822	150.073	157.864	141.65	186.76	162.371	143.983	150.683	134.054	171.15	160.644	145.379	93.1076	131.154	144.816
ENSG00000108515	ENO3	protein_coding	enolase 3	This gene encodes one of the three enolase isoenzymes found in mammals. This isoenzyme is found in skeletal muscle cells in the adult where it may play a role in muscle development and regeneration. A switch from alpha enolase to beta enolase occurs in muscle tissue during development in rodents. Mutations in this gene have be associated glycogen storage disease. Alternatively spliced transcript …				hsa00010 (Glycolysis / Gluconeogenesis), hsa01100 (Metabolic pathways), hsa01200 (Carbon metabolism), hsa01230 (Biosynthesis of amino acids), hsa03018 (RNA degradation), hsa04066 (HIF-1 signaling pathway), GO:0006094 (gluconeogenesis), GO:0007568 (aging), GO:0042493 (response to drug), GO:0043403 (skeletal muscle tissue regeneration), GO:0061621 (canonical glycolysis), GO:0000015 (phosphopyruvate…	328.997	32.1218	0.908953	0.768824	2.14006	46.0686	3.20446e-11	9.83905e-11	3.7861e-12	4.45637e-12	9.27994e-12	2.6635e-11	3.54919e-15	0.303989	0.219578	3.09628e-12	6.41933e-07		2.23255	3.03265	2.00153	3.57285	2.70312	1.25741	1.6972	1.35696	1.03462	1.83841	1.55541	1.74552	3.11071	2.09523	1.95062	2.75107	1.8898	1.70719	1.71354	2.56199	1.38399	2.53506	2.44704
ENSG00000172955	ADH6	protein_coding	alcohol dehydrogenase 6 (class V)	This gene encodes class V alcohol dehydrogenase, which is a member of the alcohol dehydrogenase family. Members of this family metabolize a wide variety of substrates, including ethanol, retinol, other aliphatic alcohols, hydroxysteroids, and lipid peroxidation products. This gene is expressed in the stomach as well as in the liver, and it contains a glucocorticoid response element upstream of it…				hsa00010 (Glycolysis / Gluconeogenesis), hsa00071 (Fatty acid degradation), hsa00350 (Tyrosine metabolism), hsa00830 (Retinol metabolism), hsa00980 (Metabolism of xenobiotics by cytochrome P450), hsa00982 (Drug metabolism - cytochrome P450), hsa01100 (Metabolic pathways), hsa05204 (Chemical carcinogenesis), GO:0006069 (ethanol oxidation), GO:0045471 (response to ethanol), GO:0005829 (cytosol), GO…	312.152	43.4942	-1.23591	-1.42612	3.34405	38.7883	9.93745e-10	2.68838e-09	3.33222e-11	2.64543e-11	7.22599e-17	3.23834e-16	8.86466e-14	-0.372031	-0.355746	5.45037e-18	1.75613e-16		4.6227	9.05367	12.3904	7.97601	13.9211	5.52274	10.2749	16.1637	21.7589	26.6569	31.0207	18.9616	27.2627	30.1713	34.1132	13.5764	24.8722	27.8379	26.161	28.8179	35.7587	19.6721	16.6663
ENSG00000111640	GAPDH	protein_coding	glyceraldehyde-3-phosphate dehydrogenase	This gene encodes a member of the glyceraldehyde-3-phosphate dehydrogenase protein family. The encoded protein has been identified as a moonlighting protein based on its ability to perform mechanistically distinct functions. The product of this gene catalyzes an important energy-yielding step in carbohydrate metabolism, the reversible oxidative phosphorylation of glyceraldehyde-3-phosphate in the…				hsa00010 (Glycolysis / Gluconeogenesis), hsa01100 (Metabolic pathways), hsa01200 (Carbon metabolism), hsa01230 (Biosynthesis of amino acids), hsa04066 (HIF-1 signaling pathway), hsa05010 (Alzheimer disease), GO:0000226 (microtubule cytoskeleton organization), GO:0006094 (gluconeogenesis), GO:0016241 (regulation of macroautophagy), GO:0017148 (negative regulation of translation), GO:0035606 (pepti…	296.265	99.9255	0.762441	0.659873	11.7395	40.4792	4.45237e-10	1.23636e-09	8.75721e-11	1.01121e-10	3.25307e-12	9.66765e-12	5.90738e-30	0.310636	0.198823	9.77222e-13	6.87724e-06		2068.37	2026.18	1410.41	1692.37	1688.73	2414.03	1710.22	2548.26	2265.14	2077.83	2255.07	1971.17	1940.26	2231	2561.35	2109.62	1889.23	2227.47	2076.1	2001.41	2329.2	1859.42	2014.33
ENSG00000143149	ALDH9A1	protein_coding	aldehyde dehydrogenase 9 family member A1	This protein belongs to the aldehyde dehydrogenase family of proteins. It has a high activity for oxidation of gamma-aminobutyraldehyde and other amino aldehydes. The enzyme catalyzes the dehydrogenation of gamma-aminobutyraldehyde to gamma-aminobutyric acid (GABA). This isozyme is a tetramer of identical 54-kD subunits. [provided by RefSeq, Jul 2008]. Publication Note: This RefSeq record include…				hsa00010 (Glycolysis / Gluconeogenesis), hsa00053 (Ascorbate and aldarate metabolism), hsa00071 (Fatty acid degradation), hsa00280 (Valine, leucine and isoleucine degradation), hsa00310 (Lysine degradation), hsa00330 (Arginine and proline metabolism), hsa00340 (Histidine metabolism), hsa00380 (Tryptophan metabolism), hsa00410 (beta-Alanine metabolism), hsa00561 (Glycerolipid metabolism), hsa00620…	293.035	87.2439	-0.386181	-0.415195	6.46941	37.5735	1.77286e-09	4.70732e-09	7.28078e-10	7.13168e-10	7.2698e-15	2.70723e-14	3.03447e-16	-0.346902	-0.275381	1.06651e-15	3.19649e-10		95.5533	95.1189	110.489	96.3915	110.888	104.71	122.817	116.559	112.838	124.682	138.257	104.707	109.374	99.1344	130.692	96.6453	120.368	121.026	106.934	100.801	138.623	114.341	93.2521
ENSG00000134333	LDHA	protein_coding	lactate dehydrogenase A	The protein encoded by this gene catalyzes the conversion of L-lactate and NAD to pyruvate and NADH in the final step of anaerobic glycolysis. The protein is found predominantly in muscle tissue and belongs to the lactate dehydrogenase family. Mutations in this gene have been linked to exertional myoglobinuria. Multiple transcript variants encoding different isoforms have been found for this gene…				hsa00010 (Glycolysis / Gluconeogenesis), hsa00270 (Cysteine and methionine metabolism), hsa00620 (Pyruvate metabolism), hsa00640 (Propanoate metabolism), hsa01100 (Metabolic pathways), hsa04066 (HIF-1 signaling pathway), hsa04922 (Glucagon signaling pathway), hsa05230 (Central carbon metabolism in cancer), GO:0001666 (response to hypoxia), GO:0006089 (lactate metabolic process), GO:0006090 (pyruv…	255.059	99.388	0.534007	0.556617	9.80727	36.9266	2.4146e-09	6.34319e-09	8.46659e-10	9.36327e-10	1.21751e-09	2.94367e-09	9.02943e-10	0.271024	0.231299	6.1906e-10	1.51163e-07		406.719	543.11	386.629	432.416	394.731	953.092	446.11	595.205	658.912	571.71	936.907	1134.66	665.868	758.314	794.312	507.136	633.493	893.183	697.233	553.195	786.934	491.355	588.811
ENSG00000111716	LDHB	protein_coding	lactate dehydrogenase B	This gene encodes an enzyme which catalyzes the reversible conversion of lactate and pyruvate, and NAD and NADH, in the glycolytic pathway. Mutations in this gene are associated with lactate dehydrogenase B deficiency. Pseudogenes have been identified on the X chromosome and on chromosome. Multiple alternatively spliced variants, encoding the same protein, have been identified. [provided by RefSe…				hsa00010 (Glycolysis / Gluconeogenesis), hsa00270 (Cysteine and methionine metabolism), hsa00620 (Pyruvate metabolism), hsa00640 (Propanoate metabolism), hsa01100 (Metabolic pathways), hsa04922 (Glucagon signaling pathway), GO:0005975 (carbohydrate metabolic process), GO:0006089 (lactate metabolic process), GO:0006090 (pyruvate metabolic process), GO:0019674 (NAD metabolic process), GO:0055114 (o…	224.864	98.1534	0.910888	0.887384	8.53047	31.8851	2.7298e-08	6.55367e-08	5.20273e-09	6.18238e-09	9.50707e-10	2.31649e-09	8.77896e-29	0.272787	0.241485	4.74418e-10	4.03511e-08		399.469	257.111	268.705	222.095	257.397	364.23	291.987	180.814	194.923	158.537	135.365	130.89	105.794	130.343	179.548	202.036	173.602	173.118	146.419	151.864	194.485	158.512	187.783
ENSG00000152556	PFKM	protein_coding	phosphofructokinase, muscle	Three phosphofructokinase isozymes exist in humans: muscle, liver and platelet. These isozymes function as subunits of the mammalian tetramer phosphofructokinase, which catalyzes the phosphorylation of fructose-6-phosphate to fructose-1,6-bisphosphate. Tetramer composition varies depending on tissue type. This gene encodes the muscle-type isozyme. Mutations in this gene have been associated with …				hsa00010 (Glycolysis / Gluconeogenesis), hsa00030 (Pentose phosphate pathway), hsa00051 (Fructose and mannose metabolism), hsa00052 (Galactose metabolism), hsa01100 (Metabolic pathways), hsa01200 (Carbon metabolism), hsa01230 (Biosynthesis of amino acids), hsa03018 (RNA degradation), hsa04152 (AMPK signaling pathway), hsa05230 (Central carbon metabolism in cancer), GO:0005980 (glycogen catabolic …	182.381	81.555	0.475564	0.502412	6.01692	26.7045	3.41731e-07	7.46508e-07	1.68432e-07	1.85761e-07	4.33777e-08	9.26367e-08	7.70443e-09	0.244208	0.209825	2.80567e-08	2.01562e-06		132.587	62.1582	83.5877	71.9854	83.0009	48.1267	67.8879	56.5931	40.3344	49.134	39.3235	32.8779	26.353	34.262	32.6843	32.7668	33.7572	32.6673	32.0993	34.5957	41.2601	34.7607	34.3027
ENSG00000111275	ALDH2	protein_coding	aldehyde dehydrogenase 2 family (mitochondrial)	This protein belongs to the aldehyde dehydrogenase family of proteins. Aldehyde dehydrogenase is the second enzyme of the major oxidative pathway of alcohol metabolism. Two major liver isoforms of aldehyde dehydrogenase, cytosolic and mitochondrial, can be distinguished by their electrophoretic mobilities, kinetic properties, and subcellular localizations. Most Caucasians have two major isozymes,…				hsa00010 (Glycolysis / Gluconeogenesis), hsa00053 (Ascorbate and aldarate metabolism), hsa00071 (Fatty acid degradation), hsa00280 (Valine, leucine and isoleucine degradation), hsa00310 (Lysine degradation), hsa00330 (Arginine and proline metabolism), hsa00340 (Histidine metabolism), hsa00380 (Tryptophan metabolism), hsa00410 (beta-Alanine metabolism), hsa00561 (Glycerolipid metabolism), hsa00620…	177.389	97.2753	-0.410397	-0.431597	8.0845	24.852	8.51687e-07	1.80064e-06	4.68308e-07	4.3481e-07	4.57594e-09	1.05673e-08	1.19295e-08	-0.261392	-0.246565	2.56048e-09	2.04155e-08		296.378	281.439	257.22	263.083	268.796	274.189	246.277	432.31	484.808	355.073	404.78	568.536	518.315	454.825	436.849	367.816	257.18	474.337	391.071	408.752	449.345	333.452	347.7
ENSG00000168291	PDHB	protein_coding	pyruvate dehydrogenase E1 beta subunit	The pyruvate dehydrogenase (PDH) complex is a nuclear-encoded mitochondrial multienzyme complex that catalyzes the overall conversion of pyruvate to acetyl-CoA and carbon dioxide, and provides the primary link between glycolysis and the tricarboxylic acid (TCA) cycle. The PDH complex is composed of multiple copies of three enzymatic components: pyruvate dehydrogenase (E1), dihydrolipoamide acetyl…				hsa00010 (Glycolysis / Gluconeogenesis), hsa00020 (Citrate cycle (TCA cycle)), hsa00620 (Pyruvate metabolism), hsa01100 (Metabolic pathways), hsa01200 (Carbon metabolism), hsa04066 (HIF-1 signaling pathway), hsa04922 (Glucagon signaling pathway), hsa05230 (Central carbon metabolism in cancer), GO:0006006 (glucose metabolic process), GO:0006086 (acetyl-CoA biosynthetic process from pyruvate), GO:0…	172.149	81.5603	-0.301125	-0.287618	6.01706	23.7879	1.44266e-06	2.98032e-06	9.32128e-07	9.33805e-07	2.69586e-09	6.34732e-09	4.57544e-08	-0.265281	-0.233994	1.45321e-09	1.07215e-07		94.0299	63.5306	75.8198	72.4635	70.6716	116.002	109.951	77.7257	73.8562	68.1772	68.6792	69.1512	77.6504	72.7145	80.4745	72.333	65.137	73.4091	72.4266	71.7356	82.1222	63.1534	69.5754
ENSG00000156510	HKDC1	protein_coding	hexokinase domain containing 1					hsa00010 (Glycolysis / Gluconeogenesis), hsa00051 (Fructose and mannose metabolism), hsa00052 (Galactose metabolism), hsa00500 (Starch and sucrose metabolism), hsa00520 (Amino sugar and nucleotide sugar metabolism), hsa00524 (Neomycin, kanamycin and gentamicin biosynthesis), hsa01100 (Metabolic pathways), hsa01200 (Carbon metabolism), hsa04066 (HIF-1 signaling pathway), hsa04910 (Insulin signalin…	172.075	85.7857	0.753201	0.919608	6.33473	23.956	1.32727e-06	2.75041e-06	4.33627e-07	4.96343e-07	4.27828e-09	9.89698e-09	3.48281e-05	0.261889	0.208949	2.38276e-09	2.22796e-06		6.54007	46.7736	9.98382	20.6571	9.16058	24.3592	7.59151	41.926	98.8781	25.0787	60.5297	217.448	158.91	152.573	55.0257	57.8396	70.4101	65.5653	42.5874	50.3033	76.7939	26.4457	87.6306
ENSG00000137124	ALDH1B1	protein_coding	aldehyde dehydrogenase 1 family member B1	This protein belongs to the aldehyde dehydrogenases family of proteins. Aldehyde dehydrogenase is the second enzyme of the major oxidative pathway of alcohol metabolism. This gene does not contain introns in the coding sequence. The variation of this locus may affect the development of alcohol-related problems. [provided by RefSeq, Jul 2008]. Publication Note: This RefSeq record includes a subset…				hsa00010 (Glycolysis / Gluconeogenesis), hsa00053 (Ascorbate and aldarate metabolism), hsa00071 (Fatty acid degradation), hsa00280 (Valine, leucine and isoleucine degradation), hsa00310 (Lysine degradation), hsa00330 (Arginine and proline metabolism), hsa00340 (Histidine metabolism), hsa00380 (Tryptophan metabolism), hsa00410 (beta-Alanine metabolism), hsa00561 (Glycerolipid metabolism), hsa00620…	155.682	94.3005	0.591115	0.518941	7.33249	24.677	9.28693e-07	1.9564e-06	4.09771e-07	4.58715e-07	4.88074e-06	8.75634e-06	8.19092e-15	0.203782	0.182149	3.98773e-06	3.89631e-05		164.894	102.889	71.9597	96.2405	163.629	133.754	99.1254	91.7941	106.296	108.674	139.659	62.5278	72.9843	50.5849	109.666	70.9463	93.6211	120.303	98.4103	102.426	144.402	101.828	110.381
ENSG00000109107	ALDOC	protein_coding	aldolase, fructose-bisphosphate C	This gene encodes a member of the class I fructose-biphosphate aldolase gene family. Expressed specifically in the hippocampus and Purkinje cells of the brain, the encoded protein is a glycolytic enzyme that catalyzes the reversible aldol cleavage of fructose-1,6-biphosphate and fructose 1-phosphate to dihydroxyacetone phosphate and either glyceraldehyde-3-phosphate or glyceraldehyde, respectivel…				hsa00010 (Glycolysis / Gluconeogenesis), hsa00030 (Pentose phosphate pathway), hsa00051 (Fructose and mannose metabolism), hsa01100 (Metabolic pathways), hsa01200 (Carbon metabolism), hsa01230 (Biosynthesis of amino acids), GO:0006000 (fructose metabolic process), GO:0006094 (gluconeogenesis), GO:0030388 (fructose 1,6-bisphosphate metabolic process), GO:0030855 (epithelial cell differentiation), …	120.899	70.736	0.688466	0.853779	5.32598	16.9326	4.52079e-05	8.1401e-05	1.94211e-05	2.21028e-05	2.25075e-07	4.53991e-07	0.0012159	0.230869	0.139136	1.59633e-07	0.00174168		22.9296	17.9303	16.179	16.1785	12.8248	21.7458	17.5912	39.6112	9.35936	11.8109	24.0761	26.4458	15.2307	32.9051	15.4008	9.2597	17.1758	16.2106	15.7321	13.7287	14.428	14.967	16.6443
ENSG00000150768	DLAT	protein_coding	dihydrolipoamide S-acetyltransferase	This gene encodes component E2 of the multi-enzyme pyruvate dehydrogenase complex (PDC). PDC resides in the inner mitochondrial membrane and catalyzes the conversion of pyruvate to acetyl coenzyme A. The protein product of this gene, dihydrolipoamide acetyltransferase, accepts acetyl groups formed by the oxidative decarboxylation of pyruvate and transfers them to coenzyme A. Dihydrolipoamide acet…				hsa00010 (Glycolysis / Gluconeogenesis), hsa00020 (Citrate cycle (TCA cycle)), hsa00620 (Pyruvate metabolism), hsa01100 (Metabolic pathways), hsa01200 (Carbon metabolism), GO:0006006 (glucose metabolic process), GO:0006086 (acetyl-CoA biosynthetic process from pyruvate), GO:0006090 (pyruvate metabolic process), GO:0006099 (tricarboxylic acid cycle), GO:0010510 (regulation of acetyl-CoA biosynthet…	114.454	80.8153	-0.27945	-0.286672	5.97135	15.7707	8.18648e-05	0.00014354	6.55773e-05	6.3526e-05	1.90089e-07	3.8595e-07	9.19778e-08	-0.23227	-0.186919	1.33623e-07	2.4087e-05		53.056	54.7426	66.384	61.9714	74.8314	73.2256	74.1033	71.4198	80.5733	73.6404	72.2282	57.9846	78.4134	69.1227	68.5213	65.1757	64.2073	81.4068	79.325	64.1203	78.6277	66.1346	69.3769
ENSG00000154930	ACSS1	protein_coding	acyl-CoA synthetase short chain family member 1	This gene encodes a mitochondrial acetyl-CoA synthetase enzyme. A similar protein in mice plays an important role in the tricarboxylic acid cycle by catalyzing the conversion of acetate to acetyl CoA. Alternatively spliced transcript variants encoding multiple isoforms have been observed for this gene. [provided by RefSeq, Nov 2011].				hsa00010 (Glycolysis / Gluconeogenesis), hsa00620 (Pyruvate metabolism), hsa00630 (Glyoxylate and dicarboxylate metabolism), hsa00640 (Propanoate metabolism), hsa01100 (Metabolic pathways), hsa01200 (Carbon metabolism), GO:0006069 (ethanol oxidation), GO:0006085 (acetyl-CoA biosynthetic process), GO:0019413 (acetate biosynthetic process), GO:0019427 (acetyl-CoA biosynthetic process from acetate),…	92.8573	87.2173	0.584224	0.445261	6.46789	17.312	3.72663e-05	6.75742e-05	1.82522e-05	2.04406e-05	0.00322799	0.00444277	1.10917e-12	0.13134	0.136178	0.00313614	0.00218491		47.3564	56.7127	49.8953	57.6437	46.5538	45.0942	35.0907	79.8808	66.2159	82.6416	81.3416	83.0197	61.2458	54.0769	63.8942	60.0091	62.8205	67.4724	71.1266	62.6715	61.6911	75.1594	66.5551
ENSG00000107789	MINPP1	protein_coding	multiple inositol-polyphosphate phosphatase 1	This gene encodes multiple inositol polyphosphate phosphatase; an enzyme that removes 3-phosphate from inositol phosphate substrates. It is the only enzyme known to hydrolzye inositol pentakisphosphate and inositol hexakisphosphate. This enzyme also converts 2,3 bisphosphoglycerate (2,3-BPG) to 2-phosphoglycerate; an activity formerly thought to be exclusive to 2,3-BPG synthase/2-phosphatase (BPG…				hsa00010 (Glycolysis / Gluconeogenesis), hsa00562 (Inositol phosphate metabolism), hsa01100 (Metabolic pathways), GO:0001503 (ossification), GO:0006797 (polyphosphate metabolic process), GO:0016311 (dephosphorylation), GO:0030282 (bone mineralization), GO:0043647 (inositol phosphate metabolic process), GO:0005783 (endoplasmic reticulum), GO:0005788 (endoplasmic reticulum lumen), GO:0070062 (extra…	81.0381	61.9978	-0.28379	-0.275348	4.7881	11.9143	0.000603682	0.000968312	0.000473643	0.000451686	4.68362e-05	7.66571e-05	0.00193593	-0.181534	-0.160603	4.14185e-05	0.000294497		12.5023	16.6021	21.0399	24.9596	19.6877	27.3178	29.7239	45.6975	30.7203	29.3798	40.2655	50.8352	41.7598	97.1988	32.1399	28.7632	37.1253	35.7125	31.5675	41.9989	44.2183	31.1711	29.144
ENSG00000169299	PGM2	protein_coding	phosphoglucomutase 2					hsa00010 (Glycolysis / Gluconeogenesis), hsa00030 (Pentose phosphate pathway), hsa00052 (Galactose metabolism), hsa00230 (Purine metabolism), hsa00500 (Starch and sucrose metabolism), hsa00520 (Amino sugar and nucleotide sugar metabolism), hsa01100 (Metabolic pathways), GO:0005978 (glycogen biosynthetic process), GO:0005980 (glycogen catabolic process), GO:0006006 (glucose metabolic process), GO:…	74.5778	68.9745	0.251036	0.245438	5.22008	11.1742	0.000890836	0.00140199	0.000719076	0.000829747	0.000141709	0.000221407	2.78126e-09	0.169687	0.146963	0.0001293	0.000935987		35.6683	35.5285	38.3865	40.3581	29.8695	35.8485	35.2742	31.2699	34.1903	30.2297	30.3854	33.5713	29.9333	30.4707	27.717	28.137	26.4267	34.0976	33.8572	27.6164	30.1017	29.6095	26.8734
ENSG00000111669	TPI1	protein_coding	triosephosphate isomerase 1	This gene encodes an enzyme, consisting of two identical proteins, which catalyzes the isomerization of glyceraldehydes 3-phosphate (G3P) and dihydroxy-acetone phosphate (DHAP) in glycolysis and gluconeogenesis. Mutations in this gene are associated with triosephosphate isomerase deficiency. Pseudogenes have been identified on chromosomes 1, 4, 6 and 7. Alternative splicing results in multiple tr…				hsa00010 (Glycolysis / Gluconeogenesis), hsa00051 (Fructose and mannose metabolism), hsa00562 (Inositol phosphate metabolism), hsa01100 (Metabolic pathways), hsa01200 (Carbon metabolism), hsa01230 (Biosynthesis of amino acids), GO:0006094 (gluconeogenesis), GO:0006096 (glycolytic process), GO:0006098 (pentose-phosphate shunt), GO:0007275 (multicellular organismal development), GO:0019563 (glycero…	56.3945	99.2017	0.310913	0.24995	9.45348	9.71522	0.00193135	0.00292748	0.00156372	0.00166421	0.00719782	0.00958638	2.38161e-08	0.119855	0.127211	0.00706502	0.00423084		390.697	424.371	310.213	401.443	417.557	648.503	470.743	685.782	610.189	534.543	676.43	705.954	541.117	664.209	860.338	501.164	594.127	606.006	572.484	571.959	649.297	487.32	573.622
ENSG00000172331	BPGM	protein_coding	bisphosphoglycerate mutase	2,3-diphosphoglycerate (2,3-DPG) is a small molecule found at high concentrations in red blood cells where it binds to and decreases the oxygen affinity of hemoglobin. This gene encodes a multifunctional enzyme that catalyzes 2,3-DPG synthesis via its synthetase activity, and 2,3-DPG degradation via its phosphatase activity. The enzyme also has phosphoglycerate phosphomutase activity. Deficiency …				hsa00010 (Glycolysis / Gluconeogenesis), hsa00260 (Glycine, serine and threonine metabolism), hsa01100 (Metabolic pathways), GO:0005975 (carbohydrate metabolic process), GO:0006006 (glucose metabolic process), GO:0006094 (gluconeogenesis), GO:0006096 (glycolytic process), GO:0007585 (respiratory gaseous exchange), GO:0043456 (regulation of pentose-phosphate shunt), GO:0005829 (cytosol), GO:007006…	55.4686	45.1652	-0.217802	-0.210199	3.51257	8.03175	0.00478006	0.00693713	0.00428594	0.0042984	0.000594789	0.000876122	0.00217818	-0.153136	-0.120842	0.000561146	0.00660505		19.699	10.8024	17.704	11.3224	13.3054	20.8582	24.4259	12.2326	15.8854	11.2386	8.4781	13.3903	11.8559	11.3542	15.174	11.1385	13.0457	11.3197	11.5812	8.44572	14.4107	10.4444	12.5438
ENSG00000006534	ALDH3B1	protein_coding	aldehyde dehydrogenase 3 family member B1	This gene encodes a member of the aldehyde dehydrogenase protein family. Aldehyde dehydrogenases are a family of isozymes that may play a major role in the detoxification of aldehydes generated by alcohol metabolism and lipid peroxidation. The encoded protein is able to oxidize long-chain fatty aldehydes in vitro, and may play a role in protection from oxidative stress. Alternative splicing resul…				hsa00010 (Glycolysis / Gluconeogenesis), hsa00340 (Histidine metabolism), hsa00350 (Tyrosine metabolism), hsa00360 (Phenylalanine metabolism), hsa00410 (beta-Alanine metabolism), hsa00980 (Metabolism of xenobiotics by cytochrome P450), hsa00982 (Drug metabolism - cytochrome P450), hsa01100 (Metabolic pathways), hsa05204 (Chemical carcinogenesis), GO:0006066 (alcohol metabolic process), GO:0006068…	46.0274	69.8366	0.388162	0.329742	5.2744	8.58656	0.0035395	0.0052104	0.00260774	0.00281614	0.0317935	0.0395231	0.000120011	0.0957525	0.102579	0.0316153	0.0212651		24.7945	43.918	21.2782	21.739	24.1929	29.9806	27.0863	35.8197	23.5576	27.5588	30.5387	26.1588	28.2018	25.941	25.4488	30.9104	22.6623	29.3759	25.3338	29.348	32.368	33.5033	29.9377
ENSG00000156515	HK1	protein_coding	hexokinase 1	Hexokinases phosphorylate glucose to produce glucose-6-phosphate, the first step in most glucose metabolism pathways. This gene encodes a ubiquitous form of hexokinase which localizes to the outer membrane of mitochondria. Mutations in this gene have been associated with hemolytic anemia due to hexokinase deficiency. Alternative splicing of this gene results in five transcript variants which enco…				hsa00010 (Glycolysis / Gluconeogenesis), hsa00051 (Fructose and mannose metabolism), hsa00052 (Galactose metabolism), hsa00500 (Starch and sucrose metabolism), hsa00520 (Amino sugar and nucleotide sugar metabolism), hsa00524 (Neomycin, kanamycin and gentamicin biosynthesis), hsa01100 (Metabolic pathways), hsa01200 (Carbon metabolism), hsa04066 (HIF-1 signaling pathway), hsa04910 (Insulin signalin…	42.2992	91.8578	-0.199669	-0.22334	6.97642	5.69158	0.0174133	0.0235659	0.0158402	0.0152838	0.00132337	0.00188576	0.00578142	-0.143188	-0.109796	0.00126766	0.0136537		270.165	191.256	155.667	173.183	171.168	139.03	129.79	133.241	196.626	120.26	119.329	186.268	108.728	156.843	112.932	170.879	116.207	152.263	114.94	105.872	111.843	135.372	165.539
ENSG00000171314	PGAM1	protein_coding	phosphoglycerate mutase 1	Phosphoglyceric acid mutase (EC 2.7.5.3) is widely distributed in mammalian tissues where it catalyzes the reversible reaction of 3-phosphoglycerate (3-PGA) to 2-phosphoglycerate (2-PGA) in the glycolytic pathway (summary by Chen et al., 1974 [PubMed 4811757]).[supplied by OMIM, Nov 2010]. Publication Note: This RefSeq record includes a subset of the publications that are available for this gene.…				hsa00010 (Glycolysis / Gluconeogenesis), hsa00260 (Glycine, serine and threonine metabolism), hsa01100 (Metabolic pathways), hsa01200 (Carbon metabolism), hsa01230 (Biosynthesis of amino acids), hsa04922 (Glucagon signaling pathway), hsa05230 (Central carbon metabolism in cancer), GO:0006094 (gluconeogenesis), GO:0006096 (glycolytic process), GO:0006110 (regulation of glycolytic process), GO:0043…	27.097	73.035	-0.142062	-0.166135	5.45946	2.86896	0.0909182	0.112029	0.0866973	0.0844021	0.00249246	0.00346727	0.0073125	-0.134867	-0.0764896	0.00241236	0.0862649		50.6133	42.6784	37.0998	36.3575	42.9646	76.6034	44.9986	49.2695	49.8847	40.2889	44.9975	56.1674	47.365	60.9413	54.9123	43.95	44.1054	44.5407	37.3286	38.3061	46.8479	41.6358	46.0088
ENSG00000184254	ALDH1A3	protein_coding	aldehyde dehydrogenase 1 family member A3	This gene encodes an aldehyde dehydrogenase enzyme that uses retinal as a substrate. Mutations in this gene have been associated with microphthalmia, isolated 8, and expression changes have also been detected in tumor cells. Alternative splicing results in multiple transcript variants. [provided by RefSeq, Jun 2014].				hsa00010 (Glycolysis / Gluconeogenesis), hsa00340 (Histidine metabolism), hsa00350 (Tyrosine metabolism), hsa00360 (Phenylalanine metabolism), hsa00410 (beta-Alanine metabolism), hsa00980 (Metabolism of xenobiotics by cytochrome P450), hsa00982 (Drug metabolism - cytochrome P450), hsa01100 (Metabolic pathways), hsa05204 (Chemical carcinogenesis), GO:0002072 (optic cup morphogenesis involved in ca…	26.1101	46.2722	0.423211	0.246708	3.61625	6.35101	0.012038	0.0166609	0.00887862	0.00971842	0.291082	0.321125	0.000246779	0.0470962	0.0852685	0.291303	0.0557475		16.3108	17.1998	20.4442	12.2785	15.6781	20.9815	11.3299	6.94442	8.35657	7.80456	6.13403	7.46029	7.80613	5.0086	3.67443	6.48626	8.04687	7.19788	3.48617	4.66458	3.77136	6.34779	6.32704
ENSG00000111674	ENO2	protein_coding	enolase 2	This gene encodes one of the three enolase isoenzymes found in mammals. This isoenzyme, a homodimer, is found in mature neurons and cells of neuronal origin. A switch from alpha enolase to gamma enolase occurs in neural tissue during development in rats and primates. [provided by RefSeq, Jul 2008]. Publication Note: This RefSeq record includes a subset of the publications that are available for t…				hsa00010 (Glycolysis / Gluconeogenesis), hsa01100 (Metabolic pathways), hsa01200 (Carbon metabolism), hsa01230 (Biosynthesis of amino acids), hsa03018 (RNA degradation), hsa04066 (HIF-1 signaling pathway), GO:0006094 (gluconeogenesis), GO:0006096 (glycolytic process), GO:0061621 (canonical glycolysis), GO:0000015 (phosphopyruvate hydratase complex), GO:0001917 (photoreceptor inner segment), GO:00…	23.4718	63.0408	0.378349	0.294574	4.8528	4.78279	0.0292024	0.0384139	0.0225387	0.0243813	0.215604	0.242368	0.0105249	0.0552357	0.079085	0.215751	0.0760922		101.122	36.8124	51.3487	40.6097	41.9735	26.8494	31.8339	21.1326	15.5353	17.7944	15.9266	24.3894	14.5851	12.4517	9.73043	15.9249	16.3223	10.5661	11.2266	12.4566	10.9162	16.995	19.4
ENSG00000067057	PFKP	protein_coding	phosphofructokinase, platelet	The PFKP gene encodes the platelet isoform of phosphofructokinase (PFK) (ATP:D-fructose-6-phosphate-1-phosphotransferase, EC 2.7.1.11). PFK catalyzes the irreversible conversion of fructose-6-phosphate to fructose-1,6-bisphosphate and is a key regulatory enzyme in glycolysis. The PFKP gene, which maps to chromosome 10p, is also expressed in fibroblasts. See also the muscle (PFKM; MIM 610681) and …				hsa00010 (Glycolysis / Gluconeogenesis), hsa00030 (Pentose phosphate pathway), hsa00051 (Fructose and mannose metabolism), hsa00052 (Galactose metabolism), hsa01100 (Metabolic pathways), hsa01200 (Carbon metabolism), hsa01230 (Biosynthesis of amino acids), hsa03018 (RNA degradation), hsa04152 (AMPK signaling pathway), hsa04919 (Thyroid hormone signaling pathway), hsa05230 (Central carbon metaboli…	18.3767	93.5288	0.252023	0.170098	7.20687	3.97782	0.0466391	0.059765	0.0408089	0.0430808	0.340428	0.371896	0.00140204	0.042529	0.077913	0.340674	0.080558		116.224	121.129	69.0766	127.616	109.762	129.538	66.9246	157.307	135.79	101.13	150.612	218.381	195.769	168.257	135.069	119.124	167.018	104.984	104.26	114	101.169	143.302	141.488
ENSG00000160883	HK3	protein_coding	hexokinase 3	Hexokinases phosphorylate glucose to produce glucose-6-phosphate, the first step in most glucose metabolism pathways. This gene encodes hexokinase 3. Similar to hexokinases 1 and 2, this allosteric enzyme is inhibited by its product glucose-6-phosphate. [provided by RefSeq, Apr 2009]. Publication Note: This RefSeq record includes a subset of the publications that are available for this gene. Plea…				hsa00010 (Glycolysis / Gluconeogenesis), hsa00051 (Fructose and mannose metabolism), hsa00052 (Galactose metabolism), hsa00500 (Starch and sucrose metabolism), hsa00520 (Amino sugar and nucleotide sugar metabolism), hsa00524 (Neomycin, kanamycin and gentamicin biosynthesis), hsa01100 (Metabolic pathways), hsa01200 (Carbon metabolism), hsa04066 (HIF-1 signaling pathway), hsa04910 (Insulin signalin…	14.3165	35.4638	0.59437	0.275269	2.50046	6.6754	0.0100545	0.0140379	0.00594941	0.00661533	0.767118	0.787406	0.000146947	0.0132271	0.0782273	0.767059	0.0793402		2.78413	14.4106	1.64411	2.26448	3.46901	6.70619	2.31644	2.8536	6.33508	3.53807	3.24227	3.2041	2.49444	2.39455	4.76315	7.98481	2.57561	2.43005	3.85546	5.01796	2.59497	5.98274	7.93635
ENSG00000198099	ADH4	protein_coding	alcohol dehydrogenase 4 (class II), pi polypeptide	This gene encodes class II alcohol dehydrogenase 4 pi subunit, which is a member of the alcohol dehydrogenase family. Members of this enzyme family metabolize a wide variety of substrates, including ethanol, retinol, other aliphatic alcohols, hydroxysteroids, and lipid peroxidation products. Class II alcohol dehydrogenase is a homodimer composed of 2 pi subunits. It exhibits a high activity for o…				hsa00010 (Glycolysis / Gluconeogenesis), hsa00071 (Fatty acid degradation), hsa00350 (Tyrosine metabolism), hsa00830 (Retinol metabolism), hsa00980 (Metabolism of xenobiotics by cytochrome P450), hsa00982 (Drug metabolism - cytochrome P450), hsa01100 (Metabolic pathways), hsa05204 (Chemical carcinogenesis), GO:0001523 (retinoid metabolic process), GO:0006066 (alcohol metabolic process), GO:000606…	13.0762	12.7614	0.297405	-0.119852	-0.045374	0.900478	0.343107	0.384272	0.312587	0.329829	0.0352834	0.0436478	0.111243	-0.0938863	0.0323574	0.0351033	0.46857		0.131327	0.730492	0.73866	0.201287	0.360416	0.443792	1.05501	0.997762	0.222842	0.90186	1.22681	0.502135	1.76078	1.49659	1.74649	0.246031	0.121922	0.999705	0.709051	0.971788	0.294097	0.87206	0.396818
ENSG00000143627	PKLR	protein_coding	pyruvate kinase L/R	The protein encoded by this gene is a pyruvate kinase that catalyzes the transphosphorylation of phohsphoenolpyruvate into pyruvate and ATP, which is the rate-limiting step of glycolysis. Defects in this enzyme, due to gene mutations or genetic variations, are the common cause of chronic hereditary nonspherocytic hemolytic anemia (CNSHA or HNSHA). Multiple transcript variants encoding different i…				hsa00010 (Glycolysis / Gluconeogenesis), hsa00230 (Purine metabolism), hsa00620 (Pyruvate metabolism), hsa01100 (Metabolic pathways), hsa01200 (Carbon metabolism), hsa01230 (Biosynthesis of amino acids), hsa04910 (Insulin signaling pathway), hsa04930 (Type II diabetes mellitus), hsa04932 (Non-alcoholic fatty liver disease (NAFLD)), hsa04950 (Maturity onset diabetes of the young), GO:0001666 (resp…	7.5904	29.1256	0.203771	0.161347	1.77234	0.306487	0.580088	0.618114	0.544103	0.580651	0.121342	0.140888	0.678138	-0.0690971	0.0202023	0.121327	0.650937		0.078796	0.177089	0.73866	0.930954	0.600694	0.320516	0.802728	3.29262	2.06925	3.17385	6.37501	2.19983	1.46732	7.48297	2.35889	1.09595	1.0211	1.87637	2.1567	4.52323	3.06207	1.41963	1.89591
ENSG00000131828	PDHA1	protein_coding	pyruvate dehydrogenase E1 alpha 1 subunit	The pyruvate dehydrogenase (PDH) complex is a nuclear-encoded mitochondrial multienzyme complex that catalyzes the overall conversion of pyruvate to acetyl-CoA and CO(2), and provides the primary link between glycolysis and the tricarboxylic acid (TCA) cycle. The PDH complex is composed of multiple copies of three enzymatic components: pyruvate dehydrogenase (E1), dihydrolipoamide acetyltransfera…				hsa00010 (Glycolysis / Gluconeogenesis), hsa00020 (Citrate cycle (TCA cycle)), hsa00620 (Pyruvate metabolism), hsa01100 (Metabolic pathways), hsa01200 (Carbon metabolism), hsa04066 (HIF-1 signaling pathway), hsa04922 (Glucagon signaling pathway), hsa05230 (Central carbon metabolism in cancer), GO:0006006 (glucose metabolic process), GO:0006086 (acetyl-CoA biosynthetic process from pyruvate), GO:0…	5.53414	92.821	0.0806145	0.0259395	7.10351	0.826074	0.363843	0.405442	0.357813	0.366145	0.686478	0.71182	0.0945214	-0.01802	0.0390955	0.686524	0.381113		87.7262	81.7929	87.8767	104.116	113.892	98.8916	91.3734	144.995	152.058	142.98	139.418	120.536	141.156	141.997	155.097	145.717	130.137	148.602	153.436	141.669	168.777	130.829	137.762
ENSG00000149925	ALDOA	protein_coding	aldolase, fructose-bisphosphate A	The protein encoded by this gene, Aldolase A (fructose-bisphosphate aldolase), is a glycolytic enzyme that catalyzes the reversible conversion of fructose-1,6-bisphosphate to glyceraldehyde 3-phosphate and dihydroxyacetone phosphate. Three aldolase isozymes (A, B, and C), encoded by three different genes, are differentially expressed during development. Aldolase A is found in the developing embry…				hsa00010 (Glycolysis / Gluconeogenesis), hsa00030 (Pentose phosphate pathway), hsa00051 (Fructose and mannose metabolism), hsa01100 (Metabolic pathways), hsa01200 (Carbon metabolism), hsa01230 (Biosynthesis of amino acids), hsa04066 (HIF-1 signaling pathway), GO:0002576 (platelet degranulation), GO:0006000 (fructose metabolic process), GO:0006094 (gluconeogenesis), GO:0006096 (glycolytic process)…	3.20302	99.7871	0.129443	0.0650342	10.6838	1.31247	0.25249	0.289689	0.242942	0.251279	0.927274	0.934334	0.0414949	-0.00409237	0.0481618	0.926979	0.280512		1510.34	1107.51	883.723	1318.28	1169.78	1263.28	908	2000.19	1674.7	1573.9	2293.62	2685.08	1821.94	2109.3	2412.76	1341.09	1818.27	1622.6	1600.34	1547.7	1543.21	1475.95	1695.09
[truncated: 985 more columns]
