# Supplementary material for: The CIMP-high phenotype is associated with energy metabolism alterations in colon adenocarcinoma
Source: BMC Med Genet. 2019 Apr 9;20(Suppl 1):52. doi: 10.1186/s12881-019-0771-5 (PMC6454590; doi:10.1186/s12881-019-0771-5)
Supplement: Supplementary file 4 — Table S2. Differential expression profiles of “TCA cycle” KEGG pathway genes and transcripts in colon adenocarcinomas compared to normal tissues (TCGA data). The color scale indicates the degree of change. (XLSX 516 kb) [file 12881_2019_771_MOESM4_ESM.xlsx]

## Sheet: Tumor vs Normal
Gene ID	Symbol	Biotype	Name	RefSeq_Summary		Normal	Tumor	Annotation	Score	LogCPM rank (%)	LogFC	trimmed LogFC	LogCPM	F	p (QLF test)	FDR (QLF test)	p (LR test)	p (ex. test)	p (Mann-Wh.)	FDR (Mann-Wh.)	p (t-test)	Spearman r	Pearson r	p (Spearman)	p (Pearson)	CPMs:	TCGA-AZ-6605-11A	TCGA-AZ-6603-11A	TCGA-AG-3732-11A	TCGA-A6-2675-11A	TCGA-AF-2692-11A	TCGA-AA-3489-11A	TCGA-AG-3742-11A	TCGA-A6-2671-11A	TCGA-AA-3527-11A	TCGA-A6-2678-11A	TCGA-AA-3518-11A	TCGA-AA-3516-11A	TCGA-A6-5665-11A	TCGA-AA-3531-11A	TCGA-A6-2684-11A	TCGA-AA-3525-11A	TCGA-AA-3517-11A	TCGA-AA-3520-11A	TCGA-AA-3522-11A	TCGA-A6-2682-11A	TCGA-A6-2683-11A	TCGA-AA-3534-11A	TCGA-A6-2679-11A
Tumor vs Normal																											0	0	0	0	0	0	0	0	0	0	0	0	0	0	0	0	0	0	0	0	0	0	0
MSI_status
BRAF_mut
KRAS_mut
APC_mut
TP53_mut
hypermut
CIMP-high vs non-CIMP [Nature 2012]
ENSG00000172340	SUCLG2	protein_coding	succinate-CoA ligase GDP-forming beta subunit	This gene encodes a GTP-specific beta subunit of succinyl-CoA synthetase. Succinyl-CoA synthetase catalyzes the reversible reaction involving the formation of succinyl-CoA and succinate. Alternate splicing results in multiple transcript variants. Pseudogenes of this gene are found on chromosomes 5 and 12. [provided by RefSeq, Apr 2010].				hsa00020 (Citrate cycle (TCA cycle)), hsa00640 (Propanoate metabolism), hsa01100 (Metabolic pathways), hsa01200 (Carbon metabolism), GO:0006099 (tricarboxylic acid cycle), GO:0006104 (succinyl-CoA metabolic process), GO:0006105 (succinate metabolic process), GO:0005739 (mitochondrion), GO:0005759 (mitochondrial matrix), GO:0005886 (plasma membrane), GO:0045244 (succinate-CoA ligase complex (GDP-f…	2226.05	92.6135	-1.30271	-1.31125	7.07693	291.34	6.29046e-52	2.81438e-50	6.90159e-67	8.44463e-67	2.92665e-28	7.63814e-27	1.45977e-19	-0.49156	-0.712613	5.09523e-32	2.63888e-79		108.975	127.15	233.988	195.903	252.066	193.247	246.346	329.501	312.743	367.734	501.61	296.284	297.337	233.908	380.666	257.885	244.241	403.527	405.37	354.155	502.439	311.062	248.65
ENSG00000124253	PCK1	protein_coding	phosphoenolpyruvate carboxykinase 1	This gene is a main control point for the regulation of gluconeogenesis. The cytosolic enzyme encoded by this gene, along with GTP, catalyzes the formation of phosphoenolpyruvate from oxaloacetate, with the release of carbon dioxide and GDP. The expression of this gene can be regulated by insulin, glucocorticoids, glucagon, cAMP, and diet. Defects in this gene are a cause of cytosolic phosphoenol…				hsa00010 (Glycolysis / Gluconeogenesis), hsa00020 (Citrate cycle (TCA cycle)), hsa00620 (Pyruvate metabolism), hsa01100 (Metabolic pathways), hsa03320 (PPAR signaling pathway), hsa04068 (FoxO signaling pathway), hsa04151 (PI3K-Akt signaling pathway), hsa04152 (AMPK signaling pathway), hsa04910 (Insulin signaling pathway), hsa04920 (Adipocytokine signaling pathway), hsa04922 (Glucagon signaling pa…	1582.57	85.1152	-2.88841	-3.29307	6.28364	205.937	1.98547e-39	4.25901e-38	1.09601e-54	7.0239e-55	3.94325e-25	5.2108e-24	6.41102e-11	-0.46176	-0.631192	5.52946e-28	2.2681e-57		17.1775	35.9712	136.247	138.184	115.649	122.61	185.453	407.626	238.727	366.814	441.738	319.549	259.627	480.447	699.684	321.674	295.189	612.696	412.224	162.395	393.035	254.195	206.808
ENSG00000166411	IDH3A	protein_coding	isocitrate dehydrogenase 3 (NAD(+)) alpha	Isocitrate dehydrogenases catalyze the oxidative decarboxylation of isocitrate to 2-oxoglutarate. These enzymes belong to two distinct subclasses, one of which utilizes NAD(+) as the electron acceptor and the other NADP(+). Five isocitrate dehydrogenases have been reported: three NAD(+)-dependent isocitrate dehydrogenases, which localize to the mitochondrial matrix, and two NADP(+)-dependent isoc…				hsa00020 (Citrate cycle (TCA cycle)), hsa01100 (Metabolic pathways), hsa01200 (Carbon metabolism), hsa01210 (2-Oxocarboxylic acid metabolism), hsa01230 (Biosynthesis of amino acids), GO:0005975 (carbohydrate metabolic process), GO:0006099 (tricarboxylic acid cycle), GO:0005634 (nucleus), GO:0005739 (mitochondrion), GO:0005759 (mitochondrial matrix), GO:0043209 (myelin sheath), GO:0000287 (magnesi…	1417.98	68.0006	-0.917311	-0.916512	5.1571	180.564	2.02315e-35	3.38833e-34	1.38032e-41	1.38054e-41	5.51356e-26	8.62659e-25	2.82629e-19	-0.47008	-0.57635	4.52411e-29	6.00601e-46		35.1693	39.6236	44.8438	44.7864	56.6605	68.8863	62.2229	62.3601	76.6099	51.7356	53.5413	55.7848	62.3316	100.471	67.0016	63.8338	50.3996	61.9356	56.7093	54.1551	59.2346	50.8229	52.7547
ENSG00000204370	SDHD	protein_coding	succinate dehydrogenase complex subunit D	This gene encodes a member of complex II of the respiratory chain, which is responsible for the oxidation of succinate. The encoded protein is one of two integral membrane proteins anchoring the complex to the matrix side of the mitochondrial inner membrane. Mutations in this gene are associated with the formation of tumors, including hereditary paraganglioma. Transmission of disease occurs almos…				hsa00020 (Citrate cycle (TCA cycle)), hsa00190 (Oxidative phosphorylation), hsa01100 (Metabolic pathways), hsa01200 (Carbon metabolism), hsa04714 (Thermogenesis), hsa04932 (Non-alcoholic fatty liver disease (NAFLD)), hsa05010 (Alzheimer disease), hsa05012 (Parkinson disease), hsa05016 (Huntington disease), GO:0006099 (tricarboxylic acid cycle), GO:0006121 (mitochondrial electron transport, succin…	1284	86.2966	-1.10603	-1.07521	6.38587	160.776	3.45222e-32	4.69396e-31	4.93425e-38	6.57189e-38	1.40502e-26	2.49544e-25	3.65413e-16	-0.475778	-0.597161	7.8283e-30	5.03785e-50		116.749	89.9169	128.908	104.368	104.416	192.729	247.332	145.593	172.257	148.651	167.065	178.545	175.08	185.837	192.068	134.512	145.956	154.785	151.323	141.174	176.735	121.48	143.582
ENSG00000100412	ACO2	protein_coding	aconitase 2	The protein encoded by this gene belongs to the aconitase/IPM isomerase family. It is an enzyme that catalyzes the interconversion of citrate to isocitrate via cis-aconitate in the second step of the TCA cycle. This protein is encoded in the nucleus and functions in the mitochondrion. It was found to be one of the mitochondrial matrix proteins that are preferentially degraded by the serine protea…				hsa00020 (Citrate cycle (TCA cycle)), hsa00630 (Glyoxylate and dicarboxylate metabolism), hsa01100 (Metabolic pathways), hsa01200 (Carbon metabolism), hsa01210 (2-Oxocarboxylic acid metabolism), hsa01230 (Biosynthesis of amino acids), GO:0001889 (liver development), GO:0006091 (generation of precursor metabolites and energy), GO:0006099 (tricarboxylic acid cycle), GO:0006101 (citrate metabolic pr…	1239.14	92.523	-1.05015	-1.10276	7.0644	157.502	1.20871e-31	1.59277e-30	3.99171e-37	3.71956e-37	5.9572e-25	7.62027e-24	1.24907e-18	-0.459996	-0.558059	9.31794e-28	1.34205e-42		168.335	137.155	136.08	218.221	210.949	144.75	142.886	317.209	288.039	295.654	327.448	311.419	318.877	348.208	320.56	223.687	252.684	299.635	289.337	292.226	292.54	250.058	256.807
ENSG00000131473	ACLY	protein_coding	ATP citrate lyase	ATP citrate lyase is the primary enzyme responsible for the synthesis of cytosolic acetyl-CoA in many tissues. The enzyme is a tetramer (relative molecular weight approximately 440,000) of apparently identical subunits. It catalyzes the formation of acetyl-CoA and oxaloacetate from citrate and CoA with a concomitant hydrolysis of ATP to ADP and phosphate. The product, acetyl-CoA, serves several i…				hsa00020 (Citrate cycle (TCA cycle)), hsa01100 (Metabolic pathways), GO:0006085 (acetyl-CoA biosynthetic process), GO:0006101 (citrate metabolic process), GO:0006107 (oxaloacetate metabolic process), GO:0006633 (fatty acid biosynthetic process), GO:0006695 (cholesterol biosynthetic process), GO:0008610 (lipid biosynthetic process), GO:0031325 (positive regulation of cellular metabolic process), G…	694.553	95.9289	0.657992	0.659594	7.66613	91.7033	4.47682e-20	2.73218e-19	7.09308e-22	8.13603e-22	3.24387e-18	1.64745e-17	2.41209e-25	0.388052	0.348588	1.46869e-19	7.59508e-16		119.507	167.061	104.675	146.512	148.101	110.997	85.6625	129.629	146.455	119.514	124.324	132.659	120.437	154.748	91.3164	116.059	131.219	138.021	122.887	128.117	138.796	120.73	134.742
ENSG00000173599	PC	protein_coding	pyruvate carboxylase	This gene encodes pyruvate carboxylase, which requires biotin and ATP to catalyse the carboxylation of pyruvate to oxaloacetate. The active enzyme is a homotetramer arranged in a tetrahedron which is located exclusively in the mitochondrial matrix. Pyruvate carboxylase is involved in gluconeogenesis, lipogenesis, insulin secretion and synthesis of the neurotransmitter glutamate. Mutations in this…				hsa00020 (Citrate cycle (TCA cycle)), hsa00620 (Pyruvate metabolism), hsa01100 (Metabolic pathways), hsa01200 (Carbon metabolism), hsa01230 (Biosynthesis of amino acids), GO:0006090 (pyruvate metabolic process), GO:0006094 (gluconeogenesis), GO:0006629 (lipid metabolic process), GO:0006768 (biotin metabolic process), GO:0010629 (negative regulation of gene expression), GO:0019074 (viral RNA genom…	615.081	55.782	-1.05264	-1.04797	4.36653	83.1939	1.75439e-18	9.55004e-18	7.00912e-21	7.05863e-21	3.49351e-16	1.465e-15	9.69866e-09	-0.363633	-0.423089	3.34872e-17	2.6343e-23		12.7387	31.3005	14.106	24.4816	22.9465	11.9331	11.4905	53.2605	35.591	34.791	55.1844	104.994	56.9319	89.7957	38.5135	29.5908	33.7572	49.2778	51.2289	37.6877	35.257	38.8777	47.2654
ENSG00000163541	SUCLG1	protein_coding	succinate-CoA ligase alpha subunit	This gene encodes the alpha subunit of the heterodimeric enzyme succinate coenzyme A ligase. This enzyme is targeted to the mitochondria and catalyzes the conversion of succinyl CoA and ADP or GDP to succinate and ATP or GTP. Mutations in this gene are the cause of the metabolic disorder fatal infantile lactic acidosis and mitochondrial DNA depletion. [provided by RefSeq, Feb 2010]. Publication N…				hsa00020 (Citrate cycle (TCA cycle)), hsa00640 (Propanoate metabolism), hsa01100 (Metabolic pathways), hsa01200 (Carbon metabolism), GO:0006099 (tricarboxylic acid cycle), GO:0005739 (mitochondrion), GO:0005743 (mitochondrial inner membrane), GO:0005759 (mitochondrial matrix), GO:0005829 (cytosol), GO:0005886 (plasma membrane), GO:0070062 (extracellular vesicular exosome), GO:0000166 (nucleotide …	584.171	93.6619	-0.709074	-0.689629	7.22009	76.3317	3.52453e-17	1.74932e-16	9.73881e-19	8.81348e-19	7.41684e-18	3.63037e-17	2.82136e-10	-0.383847	-0.396036	3.86669e-19	2.24877e-20		125.076	121.483	129.575	132.749	157.937	255.082	243.25	233.836	242.675	202.832	214.998	193.609	224.03	245.302	280.572	246.545	195.792	242.851	230.885	215.189	266.158	194.632	217.787
ENSG00000105953	OGDH	protein_coding	oxoglutarate dehydrogenase	This gene encodes one subunit of the 2-oxoglutarate dehydrogenase complex. This complex catalyzes the overall conversion of 2-oxoglutarate (alpha-ketoglutarate) to succinyl-CoA and CO(2) during the Krebs cycle. The protein is located in the mitochondrial matrix and uses thiamine pyrophosphate as a cofactor. A congenital deficiency in 2-oxoglutarate dehydrogenase activity is believed to lead to hy…				hsa00020 (Citrate cycle (TCA cycle)), hsa00310 (Lysine degradation), hsa00380 (Tryptophan metabolism), hsa01100 (Metabolic pathways), hsa01200 (Carbon metabolism), GO:0006091 (generation of precursor metabolites and energy), GO:0006096 (glycolytic process), GO:0006099 (tricarboxylic acid cycle), GO:0006103 (2-oxoglutarate metabolic process), GO:0006104 (succinyl-CoA metabolic process), GO:0006554…	474.151	95.6788	-0.584601	-0.614116	7.59868	63.4377	1.10062e-14	4.4669e-14	1.06584e-15	1.0077e-15	1.95774e-15	7.70427e-15	1.10993e-11	-0.354228	-0.365395	2.40336e-16	2.29826e-17		353.269	217.664	202.226	384.358	316.791	172.512	151.486	350.853	301.028	257.776	298.158	350.251	340.153	405.238	223.687	266.362	244.774	306.371	252.171	320.973	266.988	262.774	301.207
ENSG00000073578	SDHA	protein_coding	succinate dehydrogenase complex flavoprotein subunit A	This gene encodes a major catalytic subunit of succinate-ubiquinone oxidoreductase, a complex of the mitochondrial respiratory chain. The complex is composed of four nuclear-encoded subunits and is localized in the mitochondrial inner membrane. Mutations in this gene have been associated with a form of mitochondrial respiratory chain deficiency known as Leigh Syndrome. A pseudogene has been ident…				hsa00020 (Citrate cycle (TCA cycle)), hsa00190 (Oxidative phosphorylation), hsa01100 (Metabolic pathways), hsa01200 (Carbon metabolism), hsa04714 (Thermogenesis), hsa04932 (Non-alcoholic fatty liver disease (NAFLD)), hsa05010 (Alzheimer disease), hsa05012 (Parkinson disease), hsa05016 (Huntington disease), GO:0006099 (tricarboxylic acid cycle), GO:0006105 (succinate metabolic process), GO:0006121…	470.459	95.2584	-0.717347	-0.820252	7.52034	59.5264	6.46954e-14	2.45545e-13	4.8495e-15	4.37569e-15	1.65441e-18	8.64997e-18	2.97467e-16	-0.391443	-0.335358	6.65965e-20	1.03241e-14		196.36	167.991	187.524	218.825	221.025	176.506	164.353	387.81	375.52	318.842	366.223	358.644	367.827	349.545	386.632	346.814	333.275	340.038	350.478	322.987	352.086	317.43	359.495
ENSG00000014641	MDH1	protein_coding	malate dehydrogenase 1	Malate dehydrogenase catalyzes the reversible oxidation of malate to oxaloacetate, utilizing the NAD/NADH cofactor system in the citric acid cycle. The protein encoded by this gene is localized to the cytoplasm and may play pivotal roles in the malate-aspartate shuttle that operates in the metabolic coordination between cytosol and mitochondria. Alternatively spliced transcript variants encoding …				hsa00020 (Citrate cycle (TCA cycle)), hsa00270 (Cysteine and methionine metabolism), hsa00620 (Pyruvate metabolism), hsa00630 (Glyoxylate and dicarboxylate metabolism), hsa01100 (Metabolic pathways), hsa01200 (Carbon metabolism), hsa04964 (Proximal tubule bicarbonate reclamation), GO:0006094 (gluconeogenesis), GO:0006099 (tricarboxylic acid cycle), GO:0006107 (oxaloacetate metabolic process), GO:…	458.668	92.6295	-0.50131	-0.497105	7.0805	59.1764	7.58584e-14	2.86581e-13	1.09888e-14	1.05226e-14	3.34511e-17	1.54785e-16	6.04918e-13	-0.376069	-0.345959	2.23361e-18	1.28839e-15		281.486	138.218	182.306	153.079	168.059	225.619	244.19	179.697	186.71	162.664	176.572	163.29	172.586	179.731	189.165	162.626	151.732	172.734	167.661	157.341	191.198	142.896	153.921
ENSG00000100889	PCK2	protein_coding	phosphoenolpyruvate carboxykinase 2, mitochondrial	This gene encodes a mitochondrial enzyme that catalyzes the conversion of oxaloacetate to phosphoenolpyruvate in the presence of guanosine triphosphate (GTP). A cytosolic form of this protein is encoded by a different gene and is the key enzyme of gluconeogenesis in the liver. Alternatively spliced transcript variants have been described. [provided by RefSeq, Apr 2014].				hsa00010 (Glycolysis / Gluconeogenesis), hsa00020 (Citrate cycle (TCA cycle)), hsa00620 (Pyruvate metabolism), hsa01100 (Metabolic pathways), hsa03320 (PPAR signaling pathway), hsa04068 (FoxO signaling pathway), hsa04151 (PI3K-Akt signaling pathway), hsa04152 (AMPK signaling pathway), hsa04910 (Insulin signaling pathway), hsa04920 (Adipocytokine signaling pathway), hsa04922 (Glucagon signaling pa…	382.515	91.0595	-0.781135	-0.716889	6.87064	54.9147	5.31808e-13	1.88551e-12	4.0967e-14	3.63859e-14	1.86994e-11	5.2398e-11	0.000774489	-0.299467	-0.303049	6.67339e-12	3.63631e-12		36.9816	91.5771	71.3164	77.9737	95.1349	72.412	77.2454	247.545	233.888	190.57	266.677	249.681	213.935	263.68	237.568	202.013	188.065	191.113	170.143	224.006	219.881	216.981	215.516
ENSG00000119689	DLST	protein_coding	dihydrolipoamide S-succinyltransferase	This gene encodes a mitochondrial protein that belongs to the 2-oxoacid dehydrogenase family. This protein is one of the three components (the E2 component) of the 2-oxoglutarate dehydrogenase complex that catalyzes the overall conversion of 2-oxoglutarate to succinyl-CoA and CO(2). Alternatively spliced transcript variants have been found for this gene. [provided by RefSeq, Oct 2011].				hsa00020 (Citrate cycle (TCA cycle)), hsa00310 (Lysine degradation), hsa01100 (Metabolic pathways), hsa01200 (Carbon metabolism), GO:0006091 (generation of precursor metabolites and energy), GO:0006099 (tricarboxylic acid cycle), GO:0006554 (lysine catabolic process), GO:0033512 (L-lysine catabolic process to acetyl-CoA via saccharopine), GO:0046487 (glyoxylate metabolic process), GO:0005634 (nuc…	376.173	91.6343	-0.480958	-0.505061	6.94638	47.6161	1.55561e-11	4.91038e-11	4.10411e-12	3.86747e-12	4.48935e-17	2.05404e-16	3.90655e-25	-0.374531	-0.323115	3.14167e-18	1.03544e-13		182.833	127.393	134.341	150.513	151.615	163.192	161.532	180.415	167.577	159.855	161.895	177.565	174.024	183.862	172.539	162.85	147.236	169.919	161.028	165.151	183.015	154.172	159.278
ENSG00000117118	SDHB	protein_coding	succinate dehydrogenase complex iron sulfur subunit B	Complex II of the respiratory chain, which is specifically involved in the oxidation of succinate, carries electrons from FADH to CoQ. The complex is composed of four nuclear-encoded subunits and is localized in the mitochondrial inner membrane. The iron-sulfur subunit is highly conserved and contains three cysteine-rich clusters which may comprise the iron-sulfur centers of the enzyme. Sporadic …				hsa00020 (Citrate cycle (TCA cycle)), hsa00190 (Oxidative phosphorylation), hsa01100 (Metabolic pathways), hsa01200 (Carbon metabolism), hsa04714 (Thermogenesis), hsa04932 (Non-alcoholic fatty liver disease (NAFLD)), hsa05010 (Alzheimer disease), hsa05012 (Parkinson disease), hsa05016 (Huntington disease), GO:0006099 (tricarboxylic acid cycle), GO:0006105 (succinate metabolic process), GO:0009060…	373.011	88.8138	-0.556363	-0.553805	6.61492	49.7015	5.897e-12	1.92279e-11	1.07975e-12	1.00861e-12	2.07606e-14	7.44064e-14	2.2637e-10	-0.340933	-0.3356	3.49029e-15	9.85409e-15		90.1952	77.5649	84.9697	83.8614	102.418	163.858	153.16	151.181	151.326	131.741	132.802	147.891	167.45	124.577	175.329	144.04	128.079	139.097	136.285	126.739	148.64	118.255	135.579
ENSG00000091140	DLD	protein_coding	dihydrolipoamide dehydrogenase	This gene encodes a member of the class-I pyridine nucleotide-disulfide oxidoreductase family. The encoded protein has been identified as a moonlighting protein based on its ability to perform mechanistically distinct functions. In homodimeric form, the encoded protein functions as a dehydrogenase and is found in several multi-enzyme complexes that regulate energy metabolism. However, as a monome…				hsa00010 (Glycolysis / Gluconeogenesis), hsa00020 (Citrate cycle (TCA cycle)), hsa00260 (Glycine, serine and threonine metabolism), hsa00280 (Valine, leucine and isoleucine degradation), hsa00620 (Pyruvate metabolism), hsa00630 (Glyoxylate and dicarboxylate metabolism), hsa00640 (Propanoate metabolism), hsa01100 (Metabolic pathways), hsa01200 (Carbon metabolism), GO:0006090 (pyruvate metabolic pr…	358.714	90.9159	-0.431129	-0.451671	6.85381	47.2403	1.85358e-11	5.81285e-11	5.01903e-12	4.85086e-12	9.39081e-15	3.46345e-14	4.41086e-17	-0.345455	-0.326063	1.42497e-15	6.0005e-14		137.657	99.2583	142.132	137.857	154.138	135.603	160.821	150.383	175.822	150.073	157.864	141.65	186.76	162.371	143.983	150.683	134.054	171.15	160.644	145.379	93.1076	131.154	144.816
ENSG00000143252	SDHC	protein_coding	succinate dehydrogenase complex subunit C	This gene encodes one of four nuclear-encoded subunits that comprise succinate dehydrogenase, also known as mitochondrial complex II, a key enzyme complex of the tricarboxylic acid cycle and aerobic respiratory chains of mitochondria. The encoded protein is one of two integral membrane proteins that anchor other subunits of the complex, which form the catalytic core, to the inner mitochondrial me…				hsa00020 (Citrate cycle (TCA cycle)), hsa00190 (Oxidative phosphorylation), hsa01100 (Metabolic pathways), hsa01200 (Carbon metabolism), hsa04714 (Thermogenesis), hsa04932 (Non-alcoholic fatty liver disease (NAFLD)), hsa05010 (Alzheimer disease), hsa05012 (Parkinson disease), hsa05016 (Huntington disease), GO:0006099 (tricarboxylic acid cycle), GO:0009060 (aerobic respiration), GO:0055114 (oxidat…	214.963	87.6696	-0.298772	-0.302611	6.5019	28.5283	1.39771e-07	3.15148e-07	9.0292e-08	9.00602e-08	1.14628e-11	3.26557e-11	1.88786e-09	-0.302632	-0.236204	3.90393e-12	8.06304e-08		111.628	92.1969	104.961	91.8122	105.767	140.608	125.317	104.206	108.046	104.633	109.273	101.694	98.633	101.908	122.118	92.9325	95.8919	105.031	103.477	92.1962	138.416	93.8175	91.7751
ENSG00000168291	PDHB	protein_coding	pyruvate dehydrogenase E1 beta subunit	The pyruvate dehydrogenase (PDH) complex is a nuclear-encoded mitochondrial multienzyme complex that catalyzes the overall conversion of pyruvate to acetyl-CoA and carbon dioxide, and provides the primary link between glycolysis and the tricarboxylic acid (TCA) cycle. The PDH complex is composed of multiple copies of three enzymatic components: pyruvate dehydrogenase (E1), dihydrolipoamide acetyl…				hsa00010 (Glycolysis / Gluconeogenesis), hsa00020 (Citrate cycle (TCA cycle)), hsa00620 (Pyruvate metabolism), hsa01100 (Metabolic pathways), hsa01200 (Carbon metabolism), hsa04066 (HIF-1 signaling pathway), hsa04922 (Glucagon signaling pathway), hsa05230 (Central carbon metabolism in cancer), GO:0006006 (glucose metabolic process), GO:0006086 (acetyl-CoA biosynthetic process from pyruvate), GO:0…	172.149	81.5603	-0.301125	-0.287618	6.01706	23.7879	1.44266e-06	2.98032e-06	9.32128e-07	9.33805e-07	2.69586e-09	6.34732e-09	4.57544e-08	-0.265281	-0.233994	1.45321e-09	1.07215e-07		94.0299	63.5306	75.8198	72.4635	70.6716	116.002	109.951	77.7257	73.8562	68.1772	68.6792	69.1512	77.6504	72.7145	80.4745	72.333	65.137	73.4091	72.4266	71.7356	82.1222	63.1534	69.5754
ENSG00000146701	MDH2	protein_coding	malate dehydrogenase 2	Malate dehydrogenase catalyzes the reversible oxidation of malate to oxaloacetate, utilizing the NAD/NADH cofactor system in the citric acid cycle. The protein encoded by this gene is localized to the mitochondria and may play pivotal roles in the malate-aspartate shuttle that operates in the metabolic coordination between cytosol and mitochondria. Several transcript variants encoding different i…				hsa00020 (Citrate cycle (TCA cycle)), hsa00270 (Cysteine and methionine metabolism), hsa00620 (Pyruvate metabolism), hsa00630 (Glyoxylate and dicarboxylate metabolism), hsa01100 (Metabolic pathways), hsa01200 (Carbon metabolism), GO:0006094 (gluconeogenesis), GO:0006099 (tricarboxylic acid cycle), GO:0006107 (oxaloacetate metabolic process), GO:0006108 (malate metabolic process), GO:0006475 (inte…	129.723	98.3609	0.390918	0.344857	8.65312	18.767	1.78186e-05	3.33263e-05	1.17335e-05	1.26683e-05	4.84601e-07	9.48952e-07	1.37471e-16	0.224402	0.182878	3.57363e-07	3.62303e-05		264.177	228.334	186.809	233.72	256.226	318.051	230.383	394.276	343.781	326.751	353.408	336.191	322.399	330.528	401.942	337.912	325.197	364.6	349.355	329.719	368.676	297.778	322.877
ENSG00000091483	FH	protein_coding	fumarate hydratase	The protein encoded by this gene is an enzymatic component of the tricarboxylic acid (TCA) cycle, or Krebs cycle, and catalyzes the formation of L-malate from fumarate. It exists in both a cytosolic form and an N-terminal extended form, differing only in the translation start site used. The N-terminal extended form is targeted to the mitochondrion, where the removal of the extension generates the…				hsa00020 (Citrate cycle (TCA cycle)), hsa00620 (Pyruvate metabolism), hsa01100 (Metabolic pathways), hsa01200 (Carbon metabolism), hsa04934 (Cushing syndrome), hsa05200 (Pathways in cancer), hsa05211 (Renal cell carcinoma), GO:0006099 (tricarboxylic acid cycle), GO:0006106 (fumarate metabolic process), GO:0006108 (malate metabolic process), GO:0048873 (homeostasis of number of cells within a tiss…	120.162	88.5796	-0.306036	-0.336593	6.58767	15.8123	8.01382e-05	0.000140684	6.1296e-05	5.86313e-05	1.085e-08	2.43384e-08	6.18083e-09	-0.254926	-0.183939	6.43526e-09	3.25761e-05		99.2304	74.5987	83.5877	95.2089	107.224	117.408	104.63	117.796	127.72	111.397	101.518	103.798	119.968	109.152	139.696	115.075	107.871	134.883	128.811	116.915	138.537	99.9016	113.402
ENSG00000150768	DLAT	protein_coding	dihydrolipoamide S-acetyltransferase	This gene encodes component E2 of the multi-enzyme pyruvate dehydrogenase complex (PDC). PDC resides in the inner mitochondrial membrane and catalyzes the conversion of pyruvate to acetyl coenzyme A. The protein product of this gene, dihydrolipoamide acetyltransferase, accepts acetyl groups formed by the oxidative decarboxylation of pyruvate and transfers them to coenzyme A. Dihydrolipoamide acet…				hsa00010 (Glycolysis / Gluconeogenesis), hsa00020 (Citrate cycle (TCA cycle)), hsa00620 (Pyruvate metabolism), hsa01100 (Metabolic pathways), hsa01200 (Carbon metabolism), GO:0006006 (glucose metabolic process), GO:0006086 (acetyl-CoA biosynthetic process from pyruvate), GO:0006090 (pyruvate metabolic process), GO:0006099 (tricarboxylic acid cycle), GO:0010510 (regulation of acetyl-CoA biosynthet…	114.454	80.8153	-0.27945	-0.286672	5.97135	15.7707	8.18648e-05	0.00014354	6.55773e-05	6.3526e-05	1.90089e-07	3.8595e-07	9.19778e-08	-0.23227	-0.186919	1.33623e-07	2.4087e-05		53.056	54.7426	66.384	61.9714	74.8314	73.2256	74.1033	71.4198	80.5733	73.6404	72.2282	57.9846	78.4134	69.1227	68.5213	65.1757	64.2073	81.4068	79.325	64.1203	78.6277	66.1346	69.3769
ENSG00000062485	CS	protein_coding	citrate synthase	The protein encoded by this gene is a Krebs tricarboxylic acid cycle enzyme that catalyzes the synthesis of citrate from oxaloacetate and acetyl coenzyme A. The enzyme is found in nearly all cells capable of oxidative metablism. This protein is nuclear encoded and transported into the mitochondrial matrix, where the mature form is found. [provided by RefSeq, Jul 2008]. Publication Note: This RefS…				hsa00020 (Citrate cycle (TCA cycle)), hsa00630 (Glyoxylate and dicarboxylate metabolism), hsa01100 (Metabolic pathways), hsa01200 (Carbon metabolism), hsa01210 (2-Oxocarboxylic acid metabolism), hsa01230 (Biosynthesis of amino acids), GO:0005975 (carbohydrate metabolic process), GO:0006099 (tricarboxylic acid cycle), GO:0005634 (nucleus), GO:0005739 (mitochondrion), GO:0005759 (mitochondrial matr…	91.7069	96.4398	-0.216118	-0.248069	7.80785	12.8942	0.000361731	0.00059474	0.000317494	0.000307225	4.03828e-06	7.30279e-06	1.80824e-05	-0.205546	-0.163833	3.27451e-06	0.000220847		222.178	185.766	204.156	219.177	239.917	159.864	154.72	287.775	306.153	303.216	287.182	243.631	284.131	302.132	300.577	257.862	248.676	282.917	316.621	255.421	321.344	267.074	256.124
ENSG00000182054	IDH2	protein_coding	isocitrate dehydrogenase (NADP(+)) 2, mitochondrial	Isocitrate dehydrogenases catalyze the oxidative decarboxylation of isocitrate to 2-oxoglutarate. These enzymes belong to two distinct subclasses, one of which utilizes NAD(+) as the electron acceptor and the other NADP(+). Five isocitrate dehydrogenases have been reported: three NAD(+)-dependent isocitrate dehydrogenases, which localize to the mitochondrial matrix, and two NADP(+)-dependent isoc…				hsa00020 (Citrate cycle (TCA cycle)), hsa00480 (Glutathione metabolism), hsa01100 (Metabolic pathways), hsa01200 (Carbon metabolism), hsa01210 (2-Oxocarboxylic acid metabolism), hsa01230 (Biosynthesis of amino acids), hsa04146 (Peroxisome), GO:0005975 (carbohydrate metabolic process), GO:0006097 (glyoxylate cycle), GO:0006099 (tricarboxylic acid cycle), GO:0006102 (isocitrate metabolic process), …	87.6648	97.2859	0.460294	0.400816	8.08982	14.539	0.000154218	0.000263351	9.87427e-05	0.000108014	0.000496459	0.000736768	5.03573e-11	0.155307	0.152416	0.000466613	0.000596238		397.184	257.974	167.676	194.444	216.64	310.802	208.64	235.751	196.658	159.421	157.842	161.711	123.489	124.936	192.658	223.754	125.87	191.174	197.869	153.931	161.321	159.323	298.297
ENSG00000122729	ACO1	protein_coding	aconitase 1	The protein encoded by this gene is a bifunctional, cytosolic protein that functions as an essential enzyme in the TCA cycle and interacts with mRNA to control the levels of iron inside cells. When cellular iron levels are high, this protein binds to a 4Fe-4S cluster and functions as an aconitase. Aconitases are iron-sulfur proteins that function to catalyze the conversion of citrate to isocitrat…				hsa00020 (Citrate cycle (TCA cycle)), hsa00630 (Glyoxylate and dicarboxylate metabolism), hsa01100 (Metabolic pathways), hsa01200 (Carbon metabolism), hsa01210 (2-Oxocarboxylic acid metabolism), hsa01230 (Biosynthesis of amino acids), GO:0006099 (tricarboxylic acid cycle), GO:0006101 (citrate metabolic process), GO:0006417 (regulation of translation), GO:0006879 (cellular iron ion homeostasis), G…	84.8374	83.9817	-0.238891	-0.249557	6.19233	12.1001	0.000547668	0.000881476	0.000472066	0.000457884	1.32545e-05	2.28166e-05	2.55265e-05	-0.194241	-0.158375	1.12434e-05	0.000358039		123.946	86.3308	88.5915	84.2136	93.7533	77.3677	77.5894	74.9918	91.3811	67.6222	90.0826	86.7259	83.1675	61.8193	83.7407	82.5544	70.6845	92.9572	83.5055	69.8451	111.809	75.849	95.3685
ENSG00000138413	IDH1	protein_coding	isocitrate dehydrogenase (NADP(+)) 1, cytosolic	Isocitrate dehydrogenases catalyze the oxidative decarboxylation of isocitrate to 2-oxoglutarate. These enzymes belong to two distinct subclasses, one of which utilizes NAD(+) as the electron acceptor and the other NADP(+). Five isocitrate dehydrogenases have been reported: three NAD(+)-dependent isocitrate dehydrogenases, which localize to the mitochondrial matrix, and two NADP(+)-dependent isoc…				hsa00020 (Citrate cycle (TCA cycle)), hsa00480 (Glutathione metabolism), hsa01100 (Metabolic pathways), hsa01200 (Carbon metabolism), hsa01210 (2-Oxocarboxylic acid metabolism), hsa01230 (Biosynthesis of amino acids), hsa04146 (Peroxisome), hsa05230 (Central carbon metabolism in cancer), GO:0006097 (glyoxylate cycle), GO:0006099 (tricarboxylic acid cycle), GO:0006102 (isocitrate metabolic process…	61.9205	95.7214	-0.228197	-0.259579	7.60918	8.67988	0.00336569	0.00496777	0.00300474	0.00287871	0.000130534	0.000204746	0.00102555	-0.170591	-0.133839	0.000118847	0.00260593		70.181	183.464	133.483	127.893	151.795	214.623	163.917	201.748	279.109	252.989	237.913	182.06	298.335	256.596	277.737	191.524	205.82	287.946	281.715	243.777	296.917	196.072	237.385
ENSG00000067829	IDH3G	protein_coding	isocitrate dehydrogenase 3 (NAD(+)) gamma	Isocitrate dehydrogenases catalyze the oxidative decarboxylation of isocitrate to 2-oxoglutarate. These enzymes belong to two distinct subclasses, one of which utilizes NAD(+) as the electron acceptor and the other NADP(+). Five isocitrate dehydrogenases have been reported: three NAD(+)-dependent isocitrate dehydrogenases, which localize to the mitochondrial matrix, and two NADP(+)-dependent isoc…				hsa00020 (Citrate cycle (TCA cycle)), hsa01100 (Metabolic pathways), hsa01200 (Carbon metabolism), hsa01210 (2-Oxocarboxylic acid metabolism), hsa01230 (Biosynthesis of amino acids), GO:0005975 (carbohydrate metabolic process), GO:0006099 (tricarboxylic acid cycle), GO:0006102 (isocitrate metabolic process), GO:0005654 (nucleoplasm), GO:0005730 (nucleolus), GO:0005739 (mitochondrion), GO:0005759 …	38.4508	89.346	0.417432	0.170301	6.67756	9.6504	0.00199936	0.00302691	0.00139393	0.001514	0.207083	0.233345	1.67094e-07	0.0562758	0.0873496	0.207218	0.0500107		61.277	67.1831	44.0098	60.3107	59.4387	70.1684	50.0214	96.8029	85.5713	75.8256	86.687	96.3143	92.8518	96.4206	117.015	88.8841	84.5684	86.2361	85.6326	81.9306	82.9526	84.164	92.4144
ENSG00000197444	OGDHL	protein_coding	oxoglutarate dehydrogenase like					hsa00020 (Citrate cycle (TCA cycle)), hsa00310 (Lysine degradation), hsa00380 (Tryptophan metabolism), hsa01100 (Metabolic pathways), hsa01200 (Carbon metabolism), GO:0006096 (glycolytic process), GO:0006099 (tricarboxylic acid cycle), GO:0005739 (mitochondrion), GO:0005759 (mitochondrial matrix), GO:0045252 (oxoglutarate dehydrogenase complex), GO:0004591 (oxoglutarate dehydrogenase (succinyl-tr…	27.4888	28.1252	-0.366034	-0.852769	1.65064	1.37033	0.242306	0.278618	0.203566	0.183805	7.8422e-11	2.07905e-10	0.0291494	-0.290004	-0.0477695	3.18875e-11	0.284452		7.64321	2.83342	4.07454	4.35284	3.85946	3.4024	1.6972	2.93342	4.12257	3.3126	7.22939	4.56704	2.93463	1.77596	2.9713	1.92351	6.75145	5.61373	3.64866	6.16644	5.53594	2.71758	5.66567
ENSG00000136143	SUCLA2	protein_coding	succinate-CoA ligase ADP-forming beta subunit	Succinyl-CoA synthetase (SCS) is a mitochondrial matrix enzyme that acts as a heterodimer, being composed of an invariant alpha subunit and a substrate-specific beta subunit. The protein encoded by this gene is an ATP-specific SCS beta subunit that dimerizes with the SCS alpha subunit to form SCS-A, an essential component of the tricarboxylic acid cycle. SCS-A hydrolyzes ATP to convert succinate …				hsa00020 (Citrate cycle (TCA cycle)), hsa00640 (Propanoate metabolism), hsa01100 (Metabolic pathways), hsa01200 (Carbon metabolism), GO:0006099 (tricarboxylic acid cycle), GO:0006104 (succinyl-CoA metabolic process), GO:0006105 (succinate metabolic process), GO:0006781 (succinyl-CoA pathway), GO:0005739 (mitochondrion), GO:0005759 (mitochondrial matrix), GO:0043209 (myelin sheath), GO:0070062 (ex…	14.8346	79.1922	-0.0843124	-0.160636	5.85465	0.758649	0.384165	0.425991	0.376852	0.367492	0.00190682	0.00268136	0.147206	-0.13844	-0.0357773	0.00183781	0.422864		59.8587	41.5273	63.8821	52.3096	49.0767	71.7217	73.2776	51.4446	59.2123	52.516	62.0194	50.5244	88.6553	67.3667	64.5066	55.4016	47.7478	58.2136	54.3753	46.3985	78.5931	46.7465	46.0088
ENSG00000131828	PDHA1	protein_coding	pyruvate dehydrogenase E1 alpha 1 subunit	The pyruvate dehydrogenase (PDH) complex is a nuclear-encoded mitochondrial multienzyme complex that catalyzes the overall conversion of pyruvate to acetyl-CoA and CO(2), and provides the primary link between glycolysis and the tricarboxylic acid (TCA) cycle. The PDH complex is composed of multiple copies of three enzymatic components: pyruvate dehydrogenase (E1), dihydrolipoamide acetyltransfera…				hsa00010 (Glycolysis / Gluconeogenesis), hsa00020 (Citrate cycle (TCA cycle)), hsa00620 (Pyruvate metabolism), hsa01100 (Metabolic pathways), hsa01200 (Carbon metabolism), hsa04066 (HIF-1 signaling pathway), hsa04922 (Glucagon signaling pathway), hsa05230 (Central carbon metabolism in cancer), GO:0006006 (glucose metabolic process), GO:0006086 (acetyl-CoA biosynthetic process from pyruvate), GO:0…	5.53414	92.821	0.0806145	0.0259395	7.10351	0.826074	0.363843	0.405442	0.357813	0.366145	0.686478	0.71182	0.0945214	-0.01802	0.0390955	0.686524	0.381113		87.7262	81.7929	87.8767	104.116	113.892	98.8916	91.3734	144.995	152.058	142.98	139.418	120.536	141.156	141.997	155.097	145.717	130.137	148.602	153.436	141.669	168.777	130.829	137.762
[truncated: 985 more columns]
