# Supplementary material for: The CIMP-high phenotype is associated with energy metabolism alterations in colon adenocarcinoma
Source: BMC Med Genet. 2019 Apr 9;20(Suppl 1):52. doi: 10.1186/s12881-019-0771-5 (PMC6454590; doi:10.1186/s12881-019-0771-5)
Supplement: Supplementary file 8 — Table S4. Differential expression profiles of “TCA cycle” KEGG pathway genes in CIMP-high colon adenocarcinomas compared to non-CIMP tumors (TCGA data). The color scale indicates the degree of change. (XLSX 166 kb) [file 12881_2019_771_MOESM8_ESM.xlsx]

## Sheet: DESeq, brief
Gene symbol	LogFC	FDR
OGDHL	-3.06821	1.83713e-14
PCK1	-1.09953	0.00142527
PC	-0.77492	1.09324e-05
PDHA1	-0.374465	0.00102046
SUCLA2	-0.368326	0.0208023
PCK2	-0.342947	0.0330452
SUCLG1	-0.314	0.00763076
ACO1	0.211812	0.0418046
CS	0.29367	0.000842889
DLST	0.504267	1.90769e-07
SDHA	0.531583	4.78432e-05

## Sheet: edgeR, extended
Gene ID	Symbol	Biotype	Name	RefSeq_Summary		non-CIMP [Nature 2012]	CIMP-high [Nature 2012]	Annotation	Score	LogCPM rank (%)	LogFC	trimmed LogFC	LogCPM	F	p (QLF test)	FDR (QLF test)	p (LR test)	p (ex. test)	p (Mann-Wh.)	FDR (Mann-Wh.)	p (t-test)	Spearman r	Pearson r	p (Spearman)	p (Pearson)	CPMs:	TCGA-AA-3514	TCGA-AA-3812	TCGA-AA-3667	TCGA-AA-3542	TCGA-AA-A01T	TCGA-AA-A01S	TCGA-AA-A00O	TCGA-AA-A02F	TCGA-AA-A01X	TCGA-AA-3534	TCGA-AA-3529	TCGA-AA-A02J	TCGA-AA-3531	TCGA-AA-3679	TCGA-AA-3517	TCGA-AA-3519	TCGA-AA-3678	TCGA-AA-A00W	TCGA-AA-A00L	TCGA-AA-A00Z	TCGA-AA-3973	TCGA-AA-3521	TCGA-AA-A02H
CIMP-high vs non-CIMP [Nature 2012]																											0	0	0	0	0	0	0	0	0	0	0	0	0	0	0	0	0	0	0	0	0	0	0
MSI_status																											0	0	1	0	0	1	1	0	0	0	1	0	1	0	1	0	0	0	0	0	1	0	0
Tumor vs Normal																											1	1	1	1	1	1	1	1	1	1	1	1	1	1	1	1	1	1	1	1	1	1	1
BRAF_mut																											0	0	0	0			0	0		0	0	0	0	0	0	0	0	0	0	0	0	0	0
KRAS_mut																											0	0	0	0			0	0		0	0	0	0	0	0	0	0	0	0	0	0	1	0
APC_mut																											0	1	1	1			1	1		0	1	1	1	1	0	1	1	1	1	1	1	1	1
TP53_mut																											0	0	1	1			1	1		0	0	1	1	1	1	1	0	1	1	0	0	0	1
hypermut																											0	0	0	0			0	0		0	0	0	0	0	0	0	0	0	0	0	0	0	0
ENSG00000119689	DLST	protein_coding	dihydrolipoamide S-succinyltransferase	This gene encodes a mitochondrial protein that belongs to the 2-oxoacid dehydrogenase family. This protein is one of the three components (the E2 component) of the 2-oxoglutarate dehydrogenase complex that catalyzes the overall conversion of 2-oxoglutarate to succinyl-CoA and CO(2). Alternatively spliced transcript variants have been found for this gene. [provided by RefSeq, Oct 2011].				hsa00020 (Citrate cycle (TCA cycle)), hsa00310 (Lysine degradation), hsa01100 (Metabolic pathways), hsa01200 (Carbon metabolism), GO:0006091 (generation of precursor metabolites and energy), GO:0006099 (tricarboxylic acid cycle), GO:0006554 (lysine catabolic process), GO:0033512 (L-lysine catabolic process to acetyl-CoA via saccharopine), GO:0046487 (glyoxylate metabolic process), GO:0005634 (nuc…	302.289	90.2956	0.544609	0.573794	6.90281	32.8458	6.79127e-08	1.67374e-06	1.33243e-08	1.28843e-08	1.67245e-08	8.8194e-07	1.15652e-07	0.506996	0.471633	1.60615e-09	2.82699e-08		176.223	128.311	78.7842	267.736	87.1622	160.926	74.5316	149.979	97.7687	121.453	161.934	116.421	100.647	62.6612	80.7781	84.8635	62.7741	66.5536	60.4576	56.3977	110.767	72.5594	78.2799
ENSG00000197444	OGDHL	protein_coding	oxoglutarate dehydrogenase like					hsa00020 (Citrate cycle (TCA cycle)), hsa00310 (Lysine degradation), hsa00380 (Tryptophan metabolism), hsa01100 (Metabolic pathways), hsa01200 (Carbon metabolism), GO:0006096 (glycolytic process), GO:0006099 (tricarboxylic acid cycle), GO:0005739 (mitochondrion), GO:0005759 (mitochondrial matrix), GO:0045252 (oxoglutarate dehydrogenase complex), GO:0004591 (oxoglutarate dehydrogenase (succinyl-tr…	300.494	20.9018	-2.88023	-2.19844	1.82713	33.5385	5.11871e-08	1.31417e-06	8.24348e-10	1.07095e-09	7.30782e-08	2.73401e-06	1.11245e-06	-0.483704	-0.280762	1.10136e-08	0.0015164		19.3182	7.96412	10.9086	1.56686	0.241224	3.116	8.7235	6.18844	3.64874	4.82534	4.34629	7.25167	10.611	1.07492	25.9243	1.47162	11.9187	1.39428	3.6913	0.765397	7.20475	10.9062	3.37292
ENSG00000073578	SDHA	protein_coding	succinate dehydrogenase complex flavoprotein subunit A	This gene encodes a major catalytic subunit of succinate-ubiquinone oxidoreductase, a complex of the mitochondrial respiratory chain. The complex is composed of four nuclear-encoded subunits and is localized in the mitochondrial inner membrane. Mutations in this gene have been associated with a form of mitochondrial respiratory chain deficiency known as Leigh Syndrome. A pseudogene has been ident…				hsa00020 (Citrate cycle (TCA cycle)), hsa00190 (Oxidative phosphorylation), hsa01100 (Metabolic pathways), hsa01200 (Carbon metabolism), hsa04714 (Thermogenesis), hsa04932 (Non-alcoholic fatty liver disease (NAFLD)), hsa05010 (Alzheimer disease), hsa05012 (Parkinson disease), hsa05016 (Huntington disease), GO:0006099 (tricarboxylic acid cycle), GO:0006105 (succinate metabolic process), GO:0006121…	122.372	94.4796	0.557313	0.568542	7.4654	15.2073	0.000154744	0.00111759	8.00644e-05	7.58486e-05	0.00112637	0.00584143	0.00536665	0.29273	0.316016	0.000923621	0.000330524		613.017	340.687	253.322	288.399	242.993	337.785	106.29	178.236	203.714	104.564	171.421	146.492	267.472	92.5059	103.608	145.55	143.121	171.868	147.602	132.535	99.0538	87.8614	130.701
ENSG00000163541	SUCLG1	protein_coding	succinate-CoA ligase alpha subunit	This gene encodes the alpha subunit of the heterodimeric enzyme succinate coenzyme A ligase. This enzyme is targeted to the mitochondria and catalyzes the conversion of succinyl CoA and ADP or GDP to succinate and ATP or GTP. Mutations in this gene are the cause of the metabolic disorder fatal infantile lactic acidosis and mitochondrial DNA depletion. [provided by RefSeq, Feb 2010]. Publication N…				hsa00020 (Citrate cycle (TCA cycle)), hsa00640 (Propanoate metabolism), hsa01100 (Metabolic pathways), hsa01200 (Carbon metabolism), GO:0006099 (tricarboxylic acid cycle), GO:0005739 (mitochondrion), GO:0005743 (mitochondrial inner membrane), GO:0005759 (mitochondrial matrix), GO:0005829 (cytosol), GO:0005886 (plasma membrane), GO:0070062 (extracellular vesicular exosome), GO:0000166 (nucleotide …	100.101	93.402	-0.411112	-0.41545	7.29545	10.8592	0.0012722	0.00633468	0.00093269	0.000983753	0.000257624	0.00180034	0.0012007	-0.328441	-0.265516	0.000184405	0.0027657		237.174	157.709	162.417	352.053	181.4	118.056	100.783	173.231	124.541	219.553	157.261	179.518	225.656	225.353	111.771	207.639	123.749	125.903	239.635	153.764	123.085	129.706	99.6417
ENSG00000173599	PC	protein_coding	pyruvate carboxylase	This gene encodes pyruvate carboxylase, which requires biotin and ATP to catalyse the carboxylation of pyruvate to oxaloacetate. The active enzyme is a homotetramer arranged in a tetrahedron which is located exclusively in the mitochondrial matrix. Pyruvate carboxylase is involved in gluconeogenesis, lipogenesis, insulin secretion and synthesis of the neurotransmitter glutamate. Mutations in this…				hsa00020 (Citrate cycle (TCA cycle)), hsa00620 (Pyruvate metabolism), hsa01100 (Metabolic pathways), hsa01200 (Carbon metabolism), hsa01230 (Biosynthesis of amino acids), GO:0006090 (pyruvate metabolic process), GO:0006094 (gluconeogenesis), GO:0006629 (lipid metabolic process), GO:0006768 (biotin metabolic process), GO:0010629 (negative regulation of gene expression), GO:0019074 (viral RNA genom…	98.0823	48.3114	-0.626952	-0.566213	4.22998	11.2446	0.00105084	0.00541087	0.000597822	0.000674966	0.000869367	0.00474722	0.000785565	-0.299268	-0.252012	0.000698024	0.00457988		46.4784	41.9837	44.7454	48.6704	23.0771	81.5689	42.2105	37.4491	36.5314	8.78576	15.0017	26.9967	58.4545	21.688	19.1517	9.60058	22.8416	36.716	28.1337	24.7747	7.76254	19.0302	12.6485
ENSG00000062485	CS	protein_coding	citrate synthase	The protein encoded by this gene is a Krebs tricarboxylic acid cycle enzyme that catalyzes the synthesis of citrate from oxaloacetate and acetyl coenzyme A. The enzyme is found in nearly all cells capable of oxidative metablism. This protein is nuclear encoded and transported into the mitochondrial matrix, where the mature form is found. [provided by RefSeq, Jul 2008]. Publication Note: This RefS…				hsa00020 (Citrate cycle (TCA cycle)), hsa00630 (Glyoxylate and dicarboxylate metabolism), hsa01100 (Metabolic pathways), hsa01200 (Carbon metabolism), hsa01210 (2-Oxocarboxylic acid metabolism), hsa01230 (Biosynthesis of amino acids), GO:0005975 (carbohydrate metabolic process), GO:0006099 (tricarboxylic acid cycle), GO:0005634 (nucleus), GO:0005739 (mitochondrion), GO:0005759 (mitochondrial matr…	86.7975	96.0809	0.28806	0.299636	7.81923	10.5166	0.0015091	0.00731263	0.00134099	0.00129709	0.0039561	0.0159154	0.00663994	0.25903	0.283443	0.00353518	0.00135951		204.403	267.732	251.403	228.957	140.312	370.955	165.626	253.134	202.835	275.909	312.419	234.142	260.189	200.819	174.115	197.478	191.214	255.85	278.195	216.889	157.621	166.263	191.975
ENSG00000136143	SUCLA2	protein_coding	succinate-CoA ligase ADP-forming beta subunit	Succinyl-CoA synthetase (SCS) is a mitochondrial matrix enzyme that acts as a heterodimer, being composed of an invariant alpha subunit and a substrate-specific beta subunit. The protein encoded by this gene is an ATP-specific SCS beta subunit that dimerizes with the SCS alpha subunit to form SCS-A, an essential component of the tricarboxylic acid cycle. SCS-A hydrolyzes ATP to convert succinate …				hsa00020 (Citrate cycle (TCA cycle)), hsa00640 (Propanoate metabolism), hsa01100 (Metabolic pathways), hsa01200 (Carbon metabolism), GO:0006099 (tricarboxylic acid cycle), GO:0006104 (succinyl-CoA metabolic process), GO:0006105 (succinate metabolic process), GO:0006781 (succinyl-CoA pathway), GO:0005739 (mitochondrion), GO:0005759 (mitochondrial matrix), GO:0043209 (myelin sheath), GO:0070062 (ex…	86.7388	77.8159	-0.473393	-0.480229	5.91814	10.0383	0.001918	0.00887464	0.0013696	0.00145337	0.00204738	0.00940516	0.00151128	-0.277137	-0.240761	0.0017547	0.0068377		16.3854	20.9427	36.1599	92.2486	14.0714	25.6819	44.7833	85.9556	19.9142	53.2153	48.1831	36.2977	44.2019	95.9204	79.0289	44.8494	35.1779	41.3636	47.4881	27.1515	93.6618	86.9155	72.6583
ENSG00000131828	PDHA1	protein_coding	pyruvate dehydrogenase E1 alpha 1 subunit	The pyruvate dehydrogenase (PDH) complex is a nuclear-encoded mitochondrial multienzyme complex that catalyzes the overall conversion of pyruvate to acetyl-CoA and CO(2), and provides the primary link between glycolysis and the tricarboxylic acid (TCA) cycle. The PDH complex is composed of multiple copies of three enzymatic components: pyruvate dehydrogenase (E1), dihydrolipoamide acetyltransfera…				hsa00010 (Glycolysis / Gluconeogenesis), hsa00020 (Citrate cycle (TCA cycle)), hsa00620 (Pyruvate metabolism), hsa01100 (Metabolic pathways), hsa01200 (Carbon metabolism), hsa04066 (HIF-1 signaling pathway), hsa04922 (Glucagon signaling pathway), hsa05230 (Central carbon metabolism in cancer), GO:0006006 (glucose metabolic process), GO:0006086 (acetyl-CoA biosynthetic process from pyruvate), GO:0…	78.6359	91.8247	-0.359475	-0.362103	7.09328	9.00131	0.00324383	0.013676	0.00264428	0.00277389	0.00296586	0.0126355	0.0021683	-0.267078	-0.250059	0.00260461	0.00491612		116.292	124.083	98.5813	192.625	184.134	181.633	105.968	210.498	170.788	90.9986	122.397	227.6	342.628	81.5671	86.1155	171.549	103.156	209.374	302.388	180.916	160.736	88.5292	137.306
ENSG00000168291	PDHB	protein_coding	pyruvate dehydrogenase E1 beta subunit	The pyruvate dehydrogenase (PDH) complex is a nuclear-encoded mitochondrial multienzyme complex that catalyzes the overall conversion of pyruvate to acetyl-CoA and carbon dioxide, and provides the primary link between glycolysis and the tricarboxylic acid (TCA) cycle. The PDH complex is composed of multiple copies of three enzymatic components: pyruvate dehydrogenase (E1), dihydrolipoamide acetyl…				hsa00010 (Glycolysis / Gluconeogenesis), hsa00020 (Citrate cycle (TCA cycle)), hsa00620 (Pyruvate metabolism), hsa01100 (Metabolic pathways), hsa01200 (Carbon metabolism), hsa04066 (HIF-1 signaling pathway), hsa04922 (Glucagon signaling pathway), hsa05230 (Central carbon metabolism in cancer), GO:0006006 (glucose metabolic process), GO:0006086 (acetyl-CoA biosynthetic process from pyruvate), GO:0…	51.0128	79.3872	-0.214424	-0.20387	6.01103	5.47712	0.0208146	0.060936	0.0206814	0.0212888	0.0134067	0.0413555	0.00917142	-0.222314	-0.216897	0.0127085	0.0151149		62.2262	56.2404	72.4209	129.07	68.2663	65.9889	55.7982	88.1397	65.7213	70.1495	102.161	57.1857	73.6489	71.4503	42.2953	49.6847	55.9956	57.3514	50.1319	51.6845	80.2749	58.6485	42.7237
ENSG00000138413	IDH1	protein_coding	isocitrate dehydrogenase (NADP(+)) 1, cytosolic	Isocitrate dehydrogenases catalyze the oxidative decarboxylation of isocitrate to 2-oxoglutarate. These enzymes belong to two distinct subclasses, one of which utilizes NAD(+) as the electron acceptor and the other NADP(+). Five isocitrate dehydrogenases have been reported: three NAD(+)-dependent isocitrate dehydrogenases, which localize to the mitochondrial matrix, and two NADP(+)-dependent isoc…				hsa00020 (Citrate cycle (TCA cycle)), hsa00480 (Glutathione metabolism), hsa01100 (Metabolic pathways), hsa01200 (Carbon metabolism), hsa01210 (2-Oxocarboxylic acid metabolism), hsa01230 (Biosynthesis of amino acids), hsa04146 (Peroxisome), hsa05230 (Central carbon metabolism in cancer), GO:0006097 (glyoxylate cycle), GO:0006099 (tricarboxylic acid cycle), GO:0006102 (isocitrate metabolic process…	42.5313	95.2923	-0.231768	-0.231991	7.62586	4.54767	0.0348744	0.0912426	0.0336401	0.0347073	0.0295603	0.0771447	0.0239242	-0.195656	-0.176998	0.0287641	0.0483097		176.924	124.673	89.5918	390.343	120.853	300.443	176.078	185.426	220.947	279.324	299.146	166.276	208.327	220.105	93.6057	214.296	233.235	148.491	183.368	120.933	90.0827	148.68	122.409
ENSG00000122729	ACO1	protein_coding	aconitase 1	The protein encoded by this gene is a bifunctional, cytosolic protein that functions as an essential enzyme in the TCA cycle and interacts with mRNA to control the levels of iron inside cells. When cellular iron levels are high, this protein binds to a 4Fe-4S cluster and functions as an aconitase. Aconitases are iron-sulfur proteins that function to catalyze the conversion of citrate to isocitrat…				hsa00020 (Citrate cycle (TCA cycle)), hsa00630 (Glyoxylate and dicarboxylate metabolism), hsa01100 (Metabolic pathways), hsa01200 (Carbon metabolism), hsa01210 (2-Oxocarboxylic acid metabolism), hsa01230 (Biosynthesis of amino acids), GO:0006099 (tricarboxylic acid cycle), GO:0006101 (citrate metabolic process), GO:0006417 (regulation of translation), GO:0006879 (cellular iron ion homeostasis), G…	37.7182	82.5899	0.198936	0.174283	6.22696	4.27617	0.040666	0.102738	0.0407284	0.0396595	0.0649674	0.142767	0.0769936	0.165981	0.184218	0.0643235	0.0397283		79.3767	112.874	49.4927	59.9322	55.2402	98.5561	78.4311	79.4031	103.703	81.3024	60.147	70.9796	82.8786	63.7362	41.4879	101.402	102.257	75.1052	46.69	91.9685	51.5953	52.1938	67.0368
ENSG00000124253	PCK1	protein_coding	phosphoenolpyruvate carboxykinase 1	This gene is a main control point for the regulation of gluconeogenesis. The cytosolic enzyme encoded by this gene, along with GTP, catalyzes the formation of phosphoenolpyruvate from oxaloacetate, with the release of carbon dioxide and GDP. The expression of this gene can be regulated by insulin, glucocorticoids, glucagon, cAMP, and diet. Defects in this gene are a cause of cytosolic phosphoenol…				hsa00010 (Glycolysis / Gluconeogenesis), hsa00020 (Citrate cycle (TCA cycle)), hsa00620 (Pyruvate metabolism), hsa01100 (Metabolic pathways), hsa03320 (PPAR signaling pathway), hsa04068 (FoxO signaling pathway), hsa04151 (PI3K-Akt signaling pathway), hsa04152 (AMPK signaling pathway), hsa04910 (Insulin signaling pathway), hsa04920 (Adipocytokine signaling pathway), hsa04922 (Glucagon signaling pa…	37.5661	72.5122	-0.582326	-1.11973	5.61067	2.53432	0.113863	0.224629	0.0853192	0.0930087	0.000886952	0.00482773	0.328546	-0.298767	-0.0935479	0.000713333	0.299425		21.5496	203.724	56.159	70.8023	135.166	47.896	64.4011	8.19058	13.1443	5.69026	37.7613	47.2541	53.6199	27.2523	80.7781	86.8257	7.38897	43.6874	34.1196	14.6634	45.878	27.2098	153.749
ENSG00000100412	ACO2	protein_coding	aconitase 2	The protein encoded by this gene belongs to the aconitase/IPM isomerase family. It is an enzyme that catalyzes the interconversion of citrate to isocitrate via cis-aconitate in the second step of the TCA cycle. This protein is encoded in the nucleus and functions in the mitochondrion. It was found to be one of the mitochondrial matrix proteins that are preferentially degraded by the serine protea…				hsa00020 (Citrate cycle (TCA cycle)), hsa00630 (Glyoxylate and dicarboxylate metabolism), hsa01100 (Metabolic pathways), hsa01200 (Carbon metabolism), hsa01210 (2-Oxocarboxylic acid metabolism), hsa01230 (Biosynthesis of amino acids), GO:0001889 (liver development), GO:0006091 (generation of precursor metabolites and energy), GO:0006099 (tricarboxylic acid cycle), GO:0006101 (citrate metabolic pr…	31.8622	90.3437	0.2408	0.267337	6.90726	2.8889	0.0916224	0.191271	0.0859869	0.0833976	0.0379757	0.0942075	0.129584	0.186603	0.150482	0.0371912	0.0939158		338.801	263.406	300.087	85.4915	159.931	318.636	162.329	59.3362	131.882	99.8754	111.415	140.698	304.453	80.7451	113.116	128.522	106.979	138.824	161.37	109.009	41.4157	120.246	89.2419
ENSG00000166411	IDH3A	protein_coding	isocitrate dehydrogenase 3 (NAD(+)) alpha	Isocitrate dehydrogenases catalyze the oxidative decarboxylation of isocitrate to 2-oxoglutarate. These enzymes belong to two distinct subclasses, one of which utilizes NAD(+) as the electron acceptor and the other NADP(+). Five isocitrate dehydrogenases have been reported: three NAD(+)-dependent isocitrate dehydrogenases, which localize to the mitochondrial matrix, and two NADP(+)-dependent isoc…				hsa00020 (Citrate cycle (TCA cycle)), hsa01100 (Metabolic pathways), hsa01200 (Carbon metabolism), hsa01210 (2-Oxocarboxylic acid metabolism), hsa01230 (Biosynthesis of amino acids), GO:0005975 (carbohydrate metabolic process), GO:0006099 (tricarboxylic acid cycle), GO:0005634 (nucleus), GO:0005739 (mitochondrion), GO:0005759 (mitochondrial matrix), GO:0043209 (myelin sheath), GO:0000287 (magnesi…	21.4444	63.2834	0.127051	0.149348	5.11577	1.70601	0.193848	0.332267	0.195589	0.193064	0.107344	0.208257	0.15945	0.144856	0.122888	0.10701	0.172156		20.6571	33.7246	39.7961	31.1412	22.1122	43.0209	36.7432	28.9855	21.6727	26.1752	35.0975	39.0171	34.5328	29.7182	27.4493	41.3456	37.9408	34.3922	41.1531	37.6656	15.0603	25.4848	56.637
ENSG00000100889	PCK2	protein_coding	phosphoenolpyruvate carboxykinase 2, mitochondrial	This gene encodes a mitochondrial enzyme that catalyzes the conversion of oxaloacetate to phosphoenolpyruvate in the presence of guanosine triphosphate (GTP). A cytosolic form of this protein is encoded by a different gene and is the key enzyme of gluconeogenesis in the liver. Alternatively spliced transcript variants have been described. [provided by RefSeq, Apr 2014].				hsa00010 (Glycolysis / Gluconeogenesis), hsa00020 (Citrate cycle (TCA cycle)), hsa00620 (Pyruvate metabolism), hsa01100 (Metabolic pathways), hsa03320 (PPAR signaling pathway), hsa04068 (FoxO signaling pathway), hsa04151 (PI3K-Akt signaling pathway), hsa04152 (AMPK signaling pathway), hsa04910 (Insulin signaling pathway), hsa04920 (Adipocytokine signaling pathway), hsa04922 (Glucagon signaling pa…	19.7625	89.23	-0.248029	-0.164363	6.80314	2.44134	0.120646	0.234886	0.112612	0.116797	0.339605	0.484304	0.106847	-0.0860082	-0.124341	0.340231	0.167101		451.331	211.59	166.861	401.702	148.353	302.453	71.0342	131.322	82.2945	89.2233	222.642	189.134	146.67	127.219	68.6681	88.8579	70.3237	90.8141	96.9217	88.1415	125.921	74.1731	66.6152
ENSG00000150768	DLAT	protein_coding	dihydrolipoamide S-acetyltransferase	This gene encodes component E2 of the multi-enzyme pyruvate dehydrogenase complex (PDC). PDC resides in the inner mitochondrial membrane and catalyzes the conversion of pyruvate to acetyl coenzyme A. The protein product of this gene, dihydrolipoamide acetyltransferase, accepts acetyl groups formed by the oxidative decarboxylation of pyruvate and transfers them to coenzyme A. Dihydrolipoamide acet…				hsa00010 (Glycolysis / Gluconeogenesis), hsa00020 (Citrate cycle (TCA cycle)), hsa00620 (Pyruvate metabolism), hsa01100 (Metabolic pathways), hsa01200 (Carbon metabolism), GO:0006006 (glucose metabolic process), GO:0006086 (acetyl-CoA biosynthetic process from pyruvate), GO:0006090 (pyruvate metabolic process), GO:0006099 (tricarboxylic acid cycle), GO:0010510 (regulation of acetyl-CoA biosynthet…	15.5482	78.3758	-0.136708	-0.111616	5.94922	1.45104	0.230585	0.377923	0.229094	0.234153	0.325632	0.470559	0.225469	-0.088523	-0.106289	0.326246	0.238097		31.3681	26.5471	33.3318	51.4124	19.1371	67.1951	49.3662	44.8662	44.4443	64.0951	66.7366	59.038	45.646	50.0784	37.6307	54.3799	55.8349	70.8294	67.092	50.9996	52.3391	41.5659	39.4913
ENSG00000105953	OGDH	protein_coding	oxoglutarate dehydrogenase	This gene encodes one subunit of the 2-oxoglutarate dehydrogenase complex. This complex catalyzes the overall conversion of 2-oxoglutarate (alpha-ketoglutarate) to succinyl-CoA and CO(2) during the Krebs cycle. The protein is located in the mitochondrial matrix and uses thiamine pyrophosphate as a cofactor. A congenital deficiency in 2-oxoglutarate dehydrogenase activity is believed to lead to hy…				hsa00020 (Citrate cycle (TCA cycle)), hsa00310 (Lysine degradation), hsa00380 (Tryptophan metabolism), hsa01100 (Metabolic pathways), hsa01200 (Carbon metabolism), GO:0006091 (generation of precursor metabolites and energy), GO:0006096 (glycolytic process), GO:0006099 (tricarboxylic acid cycle), GO:0006103 (2-oxoglutarate metabolic process), GO:0006104 (succinyl-CoA metabolic process), GO:0006554…	15.2729	94.5759	0.121226	0.175186	7.49258	0.992756	0.320951	0.479262	0.316741	0.310714	0.187169	0.314969	0.342404	0.118701	0.0901064	0.187351	0.317633		399.944	494.169	354.125	176.075	325.25	274.309	206.55	167.816	308.473	161.376	226.521	155.95	287.501	191.967	187.256	150.666	115.814	249.855	337.804	128.345	80.5073	190.468	165.835
ENSG00000067829	IDH3G	protein_coding	isocitrate dehydrogenase 3 (NAD(+)) gamma	Isocitrate dehydrogenases catalyze the oxidative decarboxylation of isocitrate to 2-oxoglutarate. These enzymes belong to two distinct subclasses, one of which utilizes NAD(+) as the electron acceptor and the other NADP(+). Five isocitrate dehydrogenases have been reported: three NAD(+)-dependent isocitrate dehydrogenases, which localize to the mitochondrial matrix, and two NADP(+)-dependent isoc…				hsa00020 (Citrate cycle (TCA cycle)), hsa01100 (Metabolic pathways), hsa01200 (Carbon metabolism), hsa01210 (2-Oxocarboxylic acid metabolism), hsa01230 (Biosynthesis of amino acids), GO:0005975 (carbohydrate metabolic process), GO:0006099 (tricarboxylic acid cycle), GO:0006102 (isocitrate metabolic process), GO:0005654 (nucleoplasm), GO:0005730 (nucleolus), GO:0005739 (mitochondrion), GO:0005759 …	14.1278	89.5973	-0.199791	-0.0699991	6.82926	1.02911	0.312283	0.470209	0.296661	0.307024	0.273531	0.415588	0.358334	-0.0985825	-0.0721875	0.274052	0.423701		479.575	469.096	282.108	255.789	679.366	185.251	54.6324	76.8549	145.158	45.0213	75.8965	169.429	443.526	165.094	93.6506	213.595	64.3804	101.875	161.769	99.9045	70.4671	77.8456	76.734
ENSG00000117118	SDHB	protein_coding	succinate dehydrogenase complex iron sulfur subunit B	Complex II of the respiratory chain, which is specifically involved in the oxidation of succinate, carries electrons from FADH to CoQ. The complex is composed of four nuclear-encoded subunits and is localized in the mitochondrial inner membrane. The iron-sulfur subunit is highly conserved and contains three cysteine-rich clusters which may comprise the iron-sulfur centers of the enzyme. Sporadic …				hsa00020 (Citrate cycle (TCA cycle)), hsa00190 (Oxidative phosphorylation), hsa01100 (Metabolic pathways), hsa01200 (Carbon metabolism), hsa04714 (Thermogenesis), hsa04932 (Non-alcoholic fatty liver disease (NAFLD)), hsa05010 (Alzheimer disease), hsa05012 (Parkinson disease), hsa05016 (Huntington disease), GO:0006099 (tricarboxylic acid cycle), GO:0006105 (succinate metabolic process), GO:0009060…	13.9626	88.321	0.11396	0.149631	6.71352	0.829957	0.363998	0.52241	0.359182	0.352695	0.202594	0.333429	0.309977	0.114678	0.0878779	0.202855	0.329798		78.2928	55.5522	91.9149	265.484	109.435	131.174	87.5164	68.3003	68.8425	89.724	110.527	45.2441	51.7991	129.622	46.018	113.105	71.6088	121.814	121.514	89.4709	45.6456	62.3766	59.7288
ENSG00000131473	ACLY	protein_coding	ATP citrate lyase	ATP citrate lyase is the primary enzyme responsible for the synthesis of cytosolic acetyl-CoA in many tissues. The enzyme is a tetramer (relative molecular weight approximately 440,000) of apparently identical subunits. It catalyzes the formation of acetyl-CoA and oxaloacetate from citrate and CoA with a concomitant hydrolysis of ATP to ADP and phosphate. The product, acetyl-CoA, serves several i…				hsa00020 (Citrate cycle (TCA cycle)), hsa01100 (Metabolic pathways), GO:0006085 (acetyl-CoA biosynthetic process), GO:0006101 (citrate metabolic process), GO:0006107 (oxaloacetate metabolic process), GO:0006633 (fatty acid biosynthetic process), GO:0006695 (cholesterol biosynthetic process), GO:0008610 (lipid biosynthetic process), GO:0031325 (positive regulation of cellular metabolic process), G…	11.1546	95.3284	-0.0805938	-0.0692012	7.63951	0.791908	0.375194	0.533455	0.37802	0.384286	0.399268	0.543939	0.366107	-0.0759487	-0.0750303	0.399889	0.405629		228.12	309.322	284.431	301.326	165.881	570.228	116.3	122.404	246.4	157.78	276.433	250.655	282.98	160.542	171.782	232.797	215.115	213.604	273.556	295.403	140.144	212.392	167.241
ENSG00000143252	SDHC	protein_coding	succinate dehydrogenase complex subunit C	This gene encodes one of four nuclear-encoded subunits that comprise succinate dehydrogenase, also known as mitochondrial complex II, a key enzyme complex of the tricarboxylic acid cycle and aerobic respiratory chains of mitochondria. The encoded protein is one of two integral membrane proteins that anchor other subunits of the complex, which form the catalytic core, to the inner mitochondrial me…				hsa00020 (Citrate cycle (TCA cycle)), hsa00190 (Oxidative phosphorylation), hsa01100 (Metabolic pathways), hsa01200 (Carbon metabolism), hsa04714 (Thermogenesis), hsa04932 (Non-alcoholic fatty liver disease (NAFLD)), hsa05010 (Alzheimer disease), hsa05012 (Parkinson disease), hsa05016 (Huntington disease), GO:0006099 (tricarboxylic acid cycle), GO:0009060 (aerobic respiration), GO:0055114 (oxidat…	11.0603	86.2922	-0.0870631	-0.0933486	6.52516	0.860594	0.35532	0.514175	0.358735	0.364483	0.437915	0.578926	0.370023	-0.0699131	-0.0826755	0.438489	0.359339		53.5553	31.7581	47.1695	131.714	46.1541	73.9297	65.0845	79.0391	126.607	73.154	70.9894	60.4174	59.3336	114.573	81.72	68.7458	108.136	89.3733	75.2228	66.8715	122.481	83.8551	63.945
ENSG00000091140	DLD	protein_coding	dihydrolipoamide dehydrogenase	This gene encodes a member of the class-I pyridine nucleotide-disulfide oxidoreductase family. The encoded protein has been identified as a moonlighting protein based on its ability to perform mechanistically distinct functions. In homodimeric form, the encoded protein functions as a dehydrogenase and is found in several multi-enzyme complexes that regulate energy metabolism. However, as a monome…				hsa00010 (Glycolysis / Gluconeogenesis), hsa00020 (Citrate cycle (TCA cycle)), hsa00260 (Glycine, serine and threonine metabolism), hsa00280 (Valine, leucine and isoleucine degradation), hsa00620 (Pyruvate metabolism), hsa00630 (Glyoxylate and dicarboxylate metabolism), hsa00640 (Propanoate metabolism), hsa01100 (Metabolic pathways), hsa01200 (Carbon metabolism), GO:0006090 (pyruvate metabolic pr…	9.36249	88.6641	-0.0744345	-0.0613358	6.74211	0.655459	0.419671	0.574829	0.423553	0.42955	0.492647	0.628088	0.45014	-0.0618655	-0.0723499	0.493101	0.422656		51.5151	52.0126	61.9163	85.7853	65.6933	84.1321	97.0841	119.946	117.199	112.986	99.544	112.007	84.2599	137.779	83.9626	104.065	81.1823	107.127	98.4182	63.246	68.8403	83.5769	123.674
ENSG00000146701	MDH2	protein_coding	malate dehydrogenase 2	Malate dehydrogenase catalyzes the reversible oxidation of malate to oxaloacetate, utilizing the NAD/NADH cofactor system in the citric acid cycle. The protein encoded by this gene is localized to the mitochondria and may play pivotal roles in the malate-aspartate shuttle that operates in the metabolic coordination between cytosol and mitochondria. Several transcript variants encoding different i…				hsa00020 (Citrate cycle (TCA cycle)), hsa00270 (Cysteine and methionine metabolism), hsa00620 (Pyruvate metabolism), hsa00630 (Glyoxylate and dicarboxylate metabolism), hsa01100 (Metabolic pathways), hsa01200 (Carbon metabolism), GO:0006094 (gluconeogenesis), GO:0006099 (tricarboxylic acid cycle), GO:0006107 (oxaloacetate metabolic process), GO:0006108 (malate metabolic process), GO:0006475 (inte…	5.6077	98.4227	-0.0932254	-0.0634655	8.8233	0.472471	0.493097	0.641111	0.488087	0.497459	0.755917	0.837828	0.418503	-0.0281664	-0.0694179	0.755186	0.441746		627.49	564.567	983.793	1358.66	748.437	814.332	309.423	387.96	596.899	377.651	553.287	664.71	564.705	751.429	374.602	604.907	378.958	437.85	422.804	356.675	301.345	455.388	370.74
ENSG00000204370	SDHD	protein_coding	succinate dehydrogenase complex subunit D	This gene encodes a member of complex II of the respiratory chain, which is responsible for the oxidation of succinate. The encoded protein is one of two integral membrane proteins anchoring the complex to the matrix side of the mitochondrial inner membrane. Mutations in this gene are associated with the formation of tumors, including hereditary paraganglioma. Transmission of disease occurs almos…				hsa00020 (Citrate cycle (TCA cycle)), hsa00190 (Oxidative phosphorylation), hsa01100 (Metabolic pathways), hsa01200 (Carbon metabolism), hsa04714 (Thermogenesis), hsa04932 (Non-alcoholic fatty liver disease (NAFLD)), hsa05010 (Alzheimer disease), hsa05012 (Parkinson disease), hsa05016 (Huntington disease), GO:0006099 (tricarboxylic acid cycle), GO:0006121 (mitochondrial electron transport, succin…	4.709	81.6266	-0.0607085	-0.0950165	6.15778	0.152776	0.696546	0.802771	0.691603	0.703932	0.648052	0.758565	0.715884	-0.0412437	-0.0360803	0.647901	0.689548		17.2142	11.7004	14.6458	62.7721	15.5991	26.084	49.5672	40.1793	28.6624	54.3989	52.8098	40.3177	35.5373	62.4083	39.1556	58.7948	53.3934	49.6828	48.6853	33.3552	56.2901	40.9538	39.2102
ENSG00000014641	MDH1	protein_coding	malate dehydrogenase 1	Malate dehydrogenase catalyzes the reversible oxidation of malate to oxaloacetate, utilizing the NAD/NADH cofactor system in the citric acid cycle. The protein encoded by this gene is localized to the cytoplasm and may play pivotal roles in the malate-aspartate shuttle that operates in the metabolic coordination between cytosol and mitochondria. Alternatively spliced transcript variants encoding …				hsa00020 (Citrate cycle (TCA cycle)), hsa00270 (Cysteine and methionine metabolism), hsa00620 (Pyruvate metabolism), hsa00630 (Glyoxylate and dicarboxylate metabolism), hsa01100 (Metabolic pathways), hsa01200 (Carbon metabolism), hsa04964 (Proximal tubule bicarbonate reclamation), GO:0006094 (gluconeogenesis), GO:0006099 (tricarboxylic acid cycle), GO:0006107 (oxaloacetate metabolic process), GO:…	4.54195	91.0601	0.043686	0.0330964	6.98644	0.203622	0.652577	0.77076	0.654651	0.64741	0.722099	0.813427	0.688237	0.0321902	0.0400191	0.72156	0.657687		96.7821	95.4711	65.5525	153.062	81.6944	89.8615	138.571	122.677	120.892	146.399	100.432	103.612	129.529	120.264	84.142	210.372	109.582	131.202	130.592	107.357	86.5035	104.276	76.4529
ENSG00000172340	SUCLG2	protein_coding	succinate-CoA ligase GDP-forming beta subunit	This gene encodes a GTP-specific beta subunit of succinyl-CoA synthetase. Succinyl-CoA synthetase catalyzes the reversible reaction involving the formation of succinyl-CoA and succinate. Alternate splicing results in multiple transcript variants. Pseudogenes of this gene are found on chromosomes 5 and 12. [provided by RefSeq, Apr 2010].				hsa00020 (Citrate cycle (TCA cycle)), hsa00640 (Propanoate metabolism), hsa01100 (Metabolic pathways), hsa01200 (Carbon metabolism), GO:0006099 (tricarboxylic acid cycle), GO:0006104 (succinyl-CoA metabolic process), GO:0006105 (succinate metabolic process), GO:0005739 (mitochondrion), GO:0005759 (mitochondrial matrix), GO:0005886 (plasma membrane), GO:0045244 (succinate-CoA ligase complex (GDP-f…	4.23853	89.2661	-0.040561	-0.0396747	6.80638	0.116594	0.733319	0.82925	0.732121	0.742059	0.66424	0.771156	0.743731	-0.0392318	-0.031289	0.664008	0.729048		61.8437	44.5401	61.4113	70.9002	63.281	81.5186	85.3858	104.339	75.085	97.918	104.872	109.997	56.7593	99.7142	44.5827	72.5299	101.165	98.9939	93.4299	68.0398	77.8578	83.0204	92.6148
ENSG00000182054	IDH2	protein_coding	isocitrate dehydrogenase (NADP(+)) 2, mitochondrial	Isocitrate dehydrogenases catalyze the oxidative decarboxylation of isocitrate to 2-oxoglutarate. These enzymes belong to two distinct subclasses, one of which utilizes NAD(+) as the electron acceptor and the other NADP(+). Five isocitrate dehydrogenases have been reported: three NAD(+)-dependent isocitrate dehydrogenases, which localize to the mitochondrial matrix, and two NADP(+)-dependent isoc…				hsa00020 (Citrate cycle (TCA cycle)), hsa00480 (Glutathione metabolism), hsa01100 (Metabolic pathways), hsa01200 (Carbon metabolism), hsa01210 (2-Oxocarboxylic acid metabolism), hsa01230 (Biosynthesis of amino acids), hsa04146 (Peroxisome), GO:0005975 (carbohydrate metabolic process), GO:0006097 (glyoxylate cycle), GO:0006099 (tricarboxylic acid cycle), GO:0006102 (isocitrate metabolic process), …	3.74265	97.5137	-0.0457512	-0.0557512	8.29774	0.0740196	0.78601	0.865179	0.781183	0.795106	0.660178	0.767727	0.746701	-0.0397348	-0.0290185	0.659967	0.748024		539.06	287.102	499.472	481.612	575.56	528.715	370.005	281.574	323.419	367.909	309.194	594.794	576.32	340.369	155.725	594.886	438.648	319.894	658.948	292.825	51.2235	115.739	315.087
ENSG00000091483	FH	protein_coding	fumarate hydratase	The protein encoded by this gene is an enzymatic component of the tricarboxylic acid (TCA) cycle, or Krebs cycle, and catalyzes the formation of L-malate from fumarate. It exists in both a cytosolic form and an N-terminal extended form, differing only in the translation start site used. The N-terminal extended form is targeted to the mitochondrion, where the removal of the extension generates the…				hsa00020 (Citrate cycle (TCA cycle)), hsa00620 (Pyruvate metabolism), hsa01100 (Metabolic pathways), hsa01200 (Carbon metabolism), hsa04934 (Cushing syndrome), hsa05200 (Pathways in cancer), hsa05211 (Renal cell carcinoma), GO:0006099 (tricarboxylic acid cycle), GO:0006106 (fumarate metabolic process), GO:0006108 (malate metabolic process), GO:0048873 (homeostasis of number of cells within a tiss…	1.52839	88.2006	-0.0259481	-0.0181442	6.69918	0.0523119	0.819453	0.888885	0.819072	0.828941	0.93082	0.956561	0.802936	-0.00804755	-0.0207225	0.929025	0.818573		104.369	102.157	75.249	122.411	150.845	121.976	81.9687	136.328	154.566	65.5063	99.3104	106.095	119.672	107.808	80.0156	124.247	84.8768	92.952	104.753	104.134	104.632	79.5149	70.2692
[truncated: 227 more columns]
